# Supplementary material for: Utilization of adequately iodized salt and its associated factors in Tanzania rural areas: a case of Kilwa district, Lindi region, 2023
Source: PLoS One. 2025 Nov 24;20(11):e0337337. doi: 10.1371/journal.pone.0337337 (PMC12643270; doi:10.1371/journal.pone.0337337)
Supplement: S1 Data — (XLSX) [file pone.0337337.s001.xlsx]

## Sheet: Data_Cleaned
ID	village	ward	Gender	Age (Years)	Agegroup	Level of education	Source of Income	Income Level	Family Member	Religion	Do you use salt	Nature of Storage Container	Salt Expose to Sunlight	Storage Place	Salt Stay Time	Presence of Cultural Belief	Belief(s) mentioned	Salt Preference	Buying Place	Time Travel to Get Salt	Perceived Price of Iodized Salt	Heard about iodized salt?	Where do you get information?	How do you know the salt you buy have iodine?	What are the importance of using Iodated salt?	What effect you could get when you use non Iodated salt?	RTK Test	ppm	Adequate Iodize Content
1	kiranjeranje	Kiranjeranje	Female	35	26-35	Primary Education	Self-employed	Low	Less than 5	Muslim	yes	Plastic bag	No	Moist Area	> 2 Months	No	NA	Rock salt	Open market	Less or equal to 30 min	Expensive	Yes	Relatives	I don' know, I just buy	It gives minerals to the body	The food become tasteless	Negative	0	No
2	kiranjeranje	Kiranjeranje	Female	64	Above 45	Primary Education	Self-employed	Low	Less than 5	Muslim	yes	Plastic bag	No	Moist Area	> 2 Months	No	NA	Common salt	Salt farms	Less or equal to 30 min	Expensive	Yes	Relatives	I don' know, I just buy	It bring taste to the food	The food become tasteless	Negative	0	No
3	kiranjeranje	Kiranjeranje	Female	17	Below 18	Primary Education	Self-employed	Low	Greater than 5	Muslim	yes	Container with Lid	No	Moist Area	<=2 Months	No	NA	Rock salt	Salt farms	Less or equal to 30 min	Expensive	Yes	Health officer	I don' know, I just buy	It gives minerals to the body	You will get diseases	Negative	0	No
4	kiranjeranje	Kiranjeranje	Female	61	Above 45	Secondary Education	Self-employed	High	Less than 5	Muslim	yes	Plastic bag	No	Dry Area	> 2 Months	No	NA	Common salt	Salt farms	Less or equal to 30 min	Cheap	Yes	Nutritionist	I don' know, I just buy	It improve bones	You will get diseases	Positive	15	Yes
5	kiranjeranje	Kiranjeranje	Male	20	18-25	Primary Education	Peasant	Low	Less than 5	Muslim	yes	Plastic bag	No	Moist Area	> 2 Months	No	NA	Common salt	Open market	Less or equal to 30 min	Expensive	Yes	Seller	I don' know, I just buy	It bring taste to the food	The food become tasteless	Positive	9.1	No
6	kiranjeranje	Kiranjeranje	Female	39	36-45	Primary Education	Peasant	Average	Less than 5	Muslim	yes	Plastic bag	No	Near Fire	> 2 Months	No	NA	Rock salt	Salt farms	Less or equal to 30 min	Expensive	Yes	Relatives	I don' know, I just buy	It bring taste to the food	The food become tasteless	Negative	0	No
7	kiranjeranje	Kiranjeranje	Female	34	26-35	Illiterate	Self-employed	Low	Less than 5	Muslim	yes	Plastic bag	No	Dry Area	> 2 Months	No	NA	Common salt	Salt farms	Less or equal to 30 min	Expensive	Yes	Local radio	I don' know, I just buy	It improve health	Growth abnormality	Negative	0	No
8	kiranjeranje	Kiranjeranje	Male	22	18-25	Primary Education	Self-employed	Low	Greater than 5	Muslim	yes	Container with Lid	No	Moist Area	> 2 Months	No	NA	Common salt	Open market	Less or equal to 30 min	Expensive	Yes	Relatives	I don' know, I just buy	It bring taste to the food	The food become tasteless	Negative	0	No
9	kiranjeranje	Kiranjeranje	Female	43	36-45	Illiterate	Self-employed	Low	Less than 5	Muslim	yes	Container with Lid	No	Near Fire	> 2 Months	No	NA	Rock salt	Open market	Less or equal to 30 min	Expensive	Yes	Relatives	I don' know, I just buy	It bring taste to the food	The food become tasteless	Negative	0	No
10	kiranjeranje	Kiranjeranje	Female	24	18-25	Secondary Education	Merchant	Average	Less than 5	Christian	yes	Container with Lid	No	Moist Area	> 2 Months	No	NA	Common salt	Salt farms	Less or equal to 30 min	Expensive	Yes	Relatives	I don' know, I just buy	It improve health	Minerl and vitamin deficiency	Positive	4.2	No
11	kiranjeranje	Kiranjeranje	Female	35	26-35	Primary Education	Peasant	Low	Greater than 5	Christian	yes	Container with Lid	No	Dry Area	> 2 Months	No	NA	Rock salt	Open market	Less or equal to 30 min	Expensive	Yes	Seller	I don' know, I just buy	It bring taste to the food	The food become tasteless	Negative	0	No
12	kiranjeranje	Kiranjeranje	Male	37	36-45	Primary Education	Self-employed	Low	Less than 5	Muslim	yes	Container with Lid	No	Near Fire	> 2 Months	No	NA	Common salt	Open market	More than 30 min	Expensive	Yes	Health officer	I don' know, I just buy	It bring taste to the food	The food become tasteless	Negative	0	No
13	kiranjeranje	Kiranjeranje	Female	45	36-45	Primary Education	Self-employed	Low	Greater than 5	Muslim	yes	Plastic bag	No	Moist Area	<=2 Months	No	NA	Common salt	Salt farms	Less or equal to 30 min	Expensive	Yes	Health officer	I don' know, I just buy	It improve bones	You will get diseases	Negative	0	No
14	kiranjeranje	Kiranjeranje	Female	30	26-35	Illiterate	Peasant	Low	Less than 5	Muslim	yes	Plastic bag	No	Moist Area	> 2 Months	Yes	Not good for health	Common salt	Open market	Less or equal to 30 min	Expensive	Yes	Local radio	I don' know, I just buy	It bring taste to the food	The food become tasteless	Negative	0	No
15	kiranjeranje	Kiranjeranje	Female	40	36-45	Primary Education	Peasant	Low	Less than 5	Muslim	yes	Container with Lid	No	Moist Area	> 2 Months	Yes	Does not stay long because it is in powder form	Rock salt	Salt farms	Less or equal to 30 min	Expensive	Yes	Health officer	I don' know, I just buy	It bring taste to the food	The food become tasteless	Negative	0	No
16	kiranjeranje	Kiranjeranje	Male	26	26-35	Primary Education	Self-employed	Low	Less than 5	Muslim	yes	Plastic bag	No	Moist Area	> 2 Months	Yes	Cause sterility for men and women	Common salt	Open market	Less or equal to 30 min	Expensive	Yes	Seller	I don' know, I just buy	It bring taste to the food	The food become tasteless	Negative	0	No
17	kiranjeranje	Kiranjeranje	Female	30	26-35	Primary Education	Peasant	Low	Greater than 5	Muslim	yes	Plastic bag	No	Moist Area	> 2 Months	Yes	Not good for health	Common salt	Open market	Less or equal to 30 min	Expensive	Yes	Relatives	I don' know, I just buy	It gives minerals to the body	You will get diseases	Negative	0	No
18	kiranjeranje	Kiranjeranje	Female	21	18-25	Secondary Education	Merchant	Average	Greater than 5	Muslim	yes	Plastic bag	No	Near Fire	> 2 Months	Yes	Not good for health	Common salt	Local shops	Less or equal to 30 min	Cheap	Yes	Seller	I don' know, I just buy	It improve health	You will get diseases	Positive	15.1	Yes
19	kiranjeranje	Kiranjeranje	Female	24	26-35	Secondary Education	Government Employee	Average	Greater than 5	Christian	yes	Plastic bag	No	Dry Area	> 2 Months	No	NA	Common salt	Local shops	Less or equal to 30 min	Expensive	Yes	Seller	I don' know, I just buy	It improve bones	Minerl and vitamin deficiency	Negative	0	No
20	kiranjeranje	Kiranjeranje	Male	28	26-35	Primary Education	Peasant	Low	Greater than 5	Muslim	yes	Plastic bag	No	Moist Area	<=2 Months	Yes	Does not stay long because it is in powder form	Common salt	Local shops	More than 30 min	Expensive	Yes	Local radio	I don' know, I just buy	It improve health	The food become tasteless	Negative	0	No
21	kiranjeranje	Kiranjeranje	Male	35	26-35	Primary Education	Peasant	Low	Greater than 5	Christian	yes	Plastic bag	Yes	Moist Area	<=2 Months	No	NA	Common salt	Open market	Less or equal to 30 min	Expensive	Yes	Health officer	I don' know, I just buy	It bring taste to the food	The food become tasteless	Negative	0	No
22	kiranjeranje	Kiranjeranje	Female	65	Above 45	Primary Education	Peasant	Low	Less than 5	Muslim	yes	Plastic bag	Yes	Moist Area	> 2 Months	Yes	Does not stay long because it is in powder form	Common salt	Open market	Less or equal to 30 min	Expensive	Yes	Seller	I don' know, I just buy	It bring taste to the food	The food become tasteless	Negative	0	No
23	kiranjeranje	Kiranjeranje	Female	51	Above 45	Illiterate	Peasant	Low	Less than 5	Muslim	yes	Plastic bag	No	Dry Area	<=2 Months	Yes	Cause sterility for men and women	Rock salt	Open market	Less or equal to 30 min	Expensive	Yes	Health officer	I don' know, I just buy	It bring taste to the food	I Don't know	Positive	12.6	No
24	kiranjeranje	Kiranjeranje	Female	34	26-35	Illiterate	Peasant	Low	Less than 5	Muslim	yes	Plastic bag	Yes	Near Fire	> 2 Months	No	NA	Rock salt	Open market	Less or equal to 30 min	Expensive	Yes	Health officer	I don' know, I just buy	It bring taste to the food	The food become tasteless	Negative	0	No
25	kiranjeranje	Kiranjeranje	Female	60	Above 45	Primary Education	Peasant	Low	Less than 5	Muslim	yes	Plastic bag	Yes	Moist Area	<=2 Months	Yes	Not good for health	Common salt	Local shops	Less or equal to 30 min	Expensive	Yes	Seller	I don' know, I just buy	It improve health	The food become tasteless	Negative	0	No
26	kiranjeranje	Kiranjeranje	Female	71	Above 45	Illiterate	Peasant	Low	Greater than 5	Muslim	yes	Plastic bag	Yes	Dry Area	<=2 Months	No	NA	Common salt	Local shops	Less or equal to 30 min	Expensive	Yes	Seller	I don' know, I just buy	It bring taste to the food	The food become tasteless	Negative	0	No
27	kiranjeranje	Kiranjeranje	Male	17	Below 18	Primary Education	Self-employed	Average	Less than 5	Muslim	yes	Container without Lid	Yes	Dry Area	<=2 Months	Yes	Cause sterility for men and women	Rock salt	Open market	Less or equal to 30 min	Expensive	Yes	Television	I don' know, I just buy	It bring taste to the food	The food become tasteless	Negative	0	No
28	kiranjeranje	Kiranjeranje	Female	41	36-45	Illiterate	Peasant	Low	Less than 5	Muslim	yes	Container without Lid	Yes	Dry Area	<=2 Months	Yes	Does not stay long because it is in powder form	Common salt	Open market	Less or equal to 30 min	Expensive	Yes	Seller	I don' know, I just buy	It improve health	You will get diseases	Positive	11.2	No
29	kiranjeranje	Kiranjeranje	Male	18	18-25	Illiterate	Peasant	Low	Greater than 5	Muslim	yes	Container without Lid	Yes	Near Fire	> 2 Months	No	NA	Common salt	Local shops	Less or equal to 30 min	Expensive	Yes	Health officer	I don' know, I just buy	It bring taste to the food	The food become tasteless	Negative	0	No
30	kiranjeranje	Kiranjeranje	Female	28	26-35	Illiterate	Peasant	Low	Less than 5	Muslim	yes	Container without Lid	Yes	Near Fire	> 2 Months	Yes	Does not stay long because it is in powder form	Rock salt	Open market	Less or equal to 30 min	Expensive	Yes	Health officer	I don' know, I just buy	It bring taste to the food	The food become tasteless	Negative	0	No
31	kiranjeranje	Kiranjeranje	Female	27	26-35	Primary Education	Peasant	Low	Greater than 5	Muslim	yes	Plastic bag	Yes	Moist Area	> 2 Months	No	NA	Rock salt	Open market	More than 30 min	Expensive	Yes	Friend	I don' know, I just buy	It gives minerals to the body	Growth abnormality	Negative	0	No
32	kiranjeranje	Kiranjeranje	Male	57	Above 45	Illiterate	Peasant	Low	Greater than 5	Muslim	yes	Plastic bag	No	Near Fire	> 2 Months	Yes	Not good for health	Common salt	Open market	Less or equal to 30 min	Expensive	Yes	Health officer	I don' know, I just buy	It gives minerals to the body	The food become tasteless	Negative	0	No
33	kiranjeranje	Kiranjeranje	Female	31	26-35	Primary Education	Peasant	Low	Greater than 5	Muslim	yes	Plastic bag	No	Near Fire	> 2 Months	Yes	Cause sterility for men and women	Common salt	Local shops	Less or equal to 30 min	Expensive	Yes	Relatives	I don' know, I just buy	It bring taste to the food	I Don't know	Positive	4.7	No
34	kiranjeranje	Kiranjeranje	Female	23	18-25	Primary Education	Self-employed	Average	Less than 5	Muslim	yes	Plastic bag	No	Near Fire	> 2 Months	No	NA	Common salt	Open market	Less or equal to 30 min	Expensive	Yes	Health officer	I don' know, I just buy	It bring taste to the food	The food become tasteless	Positive	3.6	No
35	kiranjeranje	Kiranjeranje	Male	58	Above 45	Primary Education	Peasant	Low	Less than 5	Muslim	yes	Plastic bag	No	Near Fire	> 2 Months	No	NA	Common salt	Open market	Less or equal to 30 min	Expensive	Yes	Local radio	I don' know, I just buy	It improve health	The food become tasteless	Negative	0	No
36	kiranjeranje	Kiranjeranje	Female	27	26-35	Secondary Education	Self-employed	Low	Greater than 5	Muslim	yes	Plastic bag	Yes	Near Fire	> 2 Months	No	NA	Rock salt	Open market	Less or equal to 30 min	Expensive	Yes	Seller	I don' know, I just buy	It improve health	You will get diseases	Positive	13.1	No
37	kiranjeranje	Kiranjeranje	Female	45	36-45	Primary Education	Merchant	Average	Greater than 5	Muslim	yes	Container without Lid	Yes	Dry Area	> 2 Months	No	NA	Common salt	Local shops	Less or equal to 30 min	Expensive	Yes	Friend	I don' know, I just buy	It bring taste to the food	The food become tasteless	Negative	0	No
38	kiranjeranje	Kiranjeranje	Female	16	Below 18	Illiterate	Peasant	Low	Greater than 5	Muslim	yes	Container without Lid	Yes	Near Fire	> 2 Months	Yes	Not good for health	Common salt	Local shops	Less or equal to 30 min	Expensive	Yes	Health officer	I don' know, I just buy	It bring taste to the food	The food become tasteless	Negative	0	No
39	kiranjeranje	Kiranjeranje	Male	27	26-35	Primary Education	Self-employed	Low	Less than 5	Muslim	yes	Container without Lid	Yes	Moist Area	> 2 Months	No	NA	Common salt	Open market	More than 30 min	Expensive	Yes	Friend	I don' know, I just buy	It improve bones	You will get diseases	Positive	8.8	No
40	kiranjeranje	Kiranjeranje	Male	32	26-35	Primary Education	Peasant	Low	Less than 5	Muslim	yes	Container without Lid	Yes	Moist Area	> 2 Months	No	NA	Rock salt	Open market	Less or equal to 30 min	Expensive	Yes	Health officer	I don' know, I just buy	It bring taste to the food	The food become tasteless	Negative	0	No
41	kiranjeranje	Kiranjeranje	Female	31	26-35	Primary Education	Merchant	Low	Less than 5	Muslim	yes	Container without Lid	Yes	Moist Area	> 2 Months	Yes	Cause sterility for men and women	Common salt	Local shops	Less or equal to 30 min	Expensive	Yes	Health officer	I don' know, I just buy	It bring taste to the food	The food become tasteless	Negative	0	No
42	kiranjeranje	Kiranjeranje	Female	29	26-35	Primary Education	Peasant	Low	Greater than 5	Muslim	yes	Container without Lid	Yes	Dry Area	> 2 Months	Yes	Cause sterility for men and women	Rock salt	Open market	Less or equal to 30 min	Expensive	Yes	Health officer	I don' know, I just buy	It bring taste to the food	The food become tasteless	Negative	0	No
43	kiranjeranje	Kiranjeranje	Female	29	26-35	Primary Education	Peasant	Low	Less than 5	Muslim	yes	Plastic bag	Yes	Dry Area	<=2 Months	No	NA	Common salt	Open market	Less or equal to 30 min	Expensive	Yes	Seller	I don' know, I just buy	It gives minerals to the body	You will get diseases	Negative	0	No
44	kiranjeranje	Kiranjeranje	Female	59	Above 45	Illiterate	Peasant	Low	Greater than 5	Muslim	yes	Plastic bag	No	Near Fire	> 2 Months	Yes	Does not stay long because it is in powder form	Common salt	Salt farms	Less or equal to 30 min	Expensive	Yes	Seller	I don' know, I just buy	It bring taste to the food	The food become tasteless	Negative	0	No
45	kiranjeranje	Kiranjeranje	Male	21	18-25	Secondary Education	Self-employed	Low	Greater than 5	Muslim	yes	Plastic bag	No	Near Fire	> 2 Months	Yes	Cause sterility for men and women	Common salt	Open market	Less or equal to 30 min	Expensive	Yes	Seller	I don' know, I just buy	It bring taste to the food	I Don't know	Negative	0	No
46	kiranjeranje	Kiranjeranje	Male	38	36-45	Primary Education	Peasant	Low	Less than 5	Muslim	yes	Plastic bag	Yes	Dry Area	> 2 Months	No	NA	Common salt	Open market	Less or equal to 30 min	Expensive	Yes	Friend	I don' know, I just buy	It gives minerals to the body	Minerl and vitamin deficiency	Negative	0	No
47	kiranjeranje	Kiranjeranje	Female	29	26-35	Primary Education	Peasant	Low	Greater than 5	Muslim	yes	Plastic bag	Yes	Moist Area	> 2 Months	Yes	Does not stay long because it is in powder form	Common salt	Open market	Less or equal to 30 min	Expensive	Yes	Relatives	I don' know, I just buy	It bring taste to the food	The food become tasteless	Positive	4	No
48	kiranjeranje	Kiranjeranje	Female	32	26-35	Secondary Education	Peasant	Low	Greater than 5	Muslim	yes	Plastic bag	No	Moist Area	> 2 Months	Yes	Cause sterility for men and women	Common salt	Local shops	Less or equal to 30 min	Expensive	Yes	Seller	I don' know, I just buy	It bring taste to the food	The food become tasteless	Negative	0	No
49	kiranjeranje	Kiranjeranje	Female	30	26-35	Illiterate	Peasant	Low	Greater than 5	Muslim	yes	Plastic bag	No	Moist Area	<=2 Months	No	NA	Common salt	Salt farms	Less or equal to 30 min	Expensive	Yes	Relatives	I don' know, I just buy	It bring taste to the food	The food become tasteless	Negative	0	No
50	kiranjeranje	Kiranjeranje	Male	17	Below 18	Primary Education	Peasant	Low	Greater than 5	Muslim	yes	Plastic bag	Yes	Dry Area	<=2 Months	No	NA	Common salt	Open market	Less or equal to 30 min	Expensive	Yes	Television	I don' know, I just buy	It improve bones	Minerl and vitamin deficiency	Positive	16.7	Yes
51	kiranjeranje	Kiranjeranje	Female	38	36-45	Secondary Education	Merchant	Average	Less than 5	Muslim	yes	Plastic bag	Yes	Moist Area	<=2 Months	No	NA	Common salt	Open market	Less or equal to 30 min	Expensive	Yes	Seller	I don' know, I just buy	It improve health	You will get diseases	Negative	0	No
52	kiranjeranje	Kiranjeranje	Female	40	36-45	High Education	Peasant	Average	Greater than 5	Christian	yes	Plastic bag	Yes	Moist Area	<=2 Months	No	NA	Common salt	Open market	Less or equal to 30 min	Expensive	Yes	Health officer	I don' know, I just buy	It gives minerals to the body	Growth abnormality	Positive	4.1	No
53	kiranjeranje	Kiranjeranje	Male	35	26-35	Primary Education	Self-employed	Average	Less than 5	Christian	yes	Plastic bag	No	Moist Area	<=2 Months	No	NA	Common salt	Open market	Less or equal to 30 min	Expensive	Yes	Local radio	I don' know, I just buy	It improve bones	You will get diseases	Negative	0	No
54	kiranjeranje	Kiranjeranje	Male	21	18-25	Primary Education	Self-employed	Low	Less than 5	Muslim	yes	Plastic bag	Yes	Moist Area	> 2 Months	Yes	Does not stay long because it is in powder form	Common salt	Open market	Less or equal to 30 min	Expensive	Yes	Nutritionist	I don' know, I just buy	It improve health	You will get diseases	Negative	0	No
55	kiranjeranje	Kiranjeranje	Female	37	36-45	Secondary Education	Self-employed	Low	Less than 5	Muslim	yes	Plastic bag	Yes	Moist Area	> 2 Months	Yes	Cause sterility for men and women	Common salt	Open market	Less or equal to 30 min	Expensive	Yes	Seller	I don' know, I just buy	It improve health	Growth abnormality	Negative	0	No
56	kiranjeranje	Kiranjeranje	Female	40	36-45	Primary Education	Peasant	Low	Greater than 5	Muslim	yes	Plastic bag	Yes	Moist Area	> 2 Months	No	NA	Common salt	Salt farms	Less or equal to 30 min	Expensive	Yes	Relatives	I don' know, I just buy	It improve health	You will get diseases	Positive	3.7	No
57	kiranjeranje	Kiranjeranje	Male	45	36-45	Secondary Education	Self-employed	Low	Less than 5	Muslim	yes	Plastic bag	Yes	Near Fire	> 2 Months	Yes	Does not stay long because it is in powder form	Common salt	Open market	Less or equal to 30 min	Expensive	Yes	Seller	I don' know, I just buy	It gives minerals to the body	You will get diseases	Negative	0	No
58	kiranjeranje	Kiranjeranje	Female	33	26-35	Primary Education	Self-employed	Low	Less than 5	Muslim	yes	Plastic bag	Yes	Moist Area	<=2 Months	No	NA	Common salt	Open market	Less or equal to 30 min	Expensive	Yes	Health officer	I don' know, I just buy	It improve health	You will get diseases	Negative	0	No
59	kiranjeranje	Kiranjeranje	Female	39	36-45	Primary Education	Self-employed	Low	Less than 5	Muslim	yes	Plastic bag	No	Moist Area	<=2 Months	No	NA	Common salt	Salt farms	Less or equal to 30 min	Expensive	Yes	Nutritionist	I don' know, I just buy	It improve health	Growth abnormality	Positive	4.6	No
60	kiranjeranje	Kiranjeranje	Male	26	26-35	Secondary Education	Self-employed	Low	Less than 5	Muslim	yes	Plastic bag	Yes	Moist Area	<=2 Months	No	NA	Common salt	Local shops	Less or equal to 30 min	Expensive	Yes	Seller	I don' know, I just buy	It gives minerals to the body	You will get diseases	Negative	0	No
61	kiranjeranje	Kiranjeranje	Female	45	36-45	Primary Education	Self-employed	Low	Greater than 5	Muslim	yes	Plastic bag	No	Moist Area	> 2 Months	Yes	Does not stay long because it is in powder form	Common salt	Salt farms	Less or equal to 30 min	Expensive	Yes	Friend	I read the packaging label	It bring taste to the food	The food become tasteless	Negative	0	No
62	kiranjeranje	Kiranjeranje	Female	28	26-35	Primary Education	Merchant	Average	Less than 5	Muslim	yes	Plastic bag	Yes	Moist Area	> 2 Months	Yes	Cause sterility for men and women	Common salt	Open market	Less or equal to 30 min	Expensive	Yes	Health officer	I don' know, I just buy	It gives minerals to the body	Minerl and vitamin deficiency	Negative	0	No
63	kiranjeranje	Kiranjeranje	Female	31	26-35	Illiterate	Peasant	Low	Less than 5	Muslim	yes	Plastic bag	No	Near Fire	<=2 Months	No	NA	Common salt	Open market	Less or equal to 30 min	Expensive	Yes	Health officer	I don' know, I just buy	It gives minerals to the body	You will get diseases	Negative	0	No
64	kiranjeranje	Kiranjeranje	Male	60	Above 45	Secondary Education	Government Employee	Average	Less than 5	Muslim	yes	Plastic bag	No	Near Fire	<=2 Months	No	NA	Common salt	Open market	Less or equal to 30 min	Expensive	Yes	Relatives	I read the packaging label	It bring taste to the food	The food become tasteless	Positive	4.9	No
65	kiranjeranje	Kiranjeranje	Female	28	26-35	Primary Education	Peasant	Low	Less than 5	Muslim	yes	Plastic bag	No	Moist Area	<=2 Months	Yes	Not good for health	Common salt	Salt farms	Less or equal to 30 min	Expensive	Yes	Friend	I don' know, I just buy	It improve health	You will get diseases	Negative	0	No
66	kiranjeranje	Kiranjeranje	Female	35	26-35	Primary Education	Peasant	Low	Less than 5	Muslim	yes	Plastic bag	No	Near Fire	<=2 Months	Yes	Not good for health	Common salt	Salt farms	Less or equal to 30 min	Expensive	Yes	Local radio	I don' know, I just buy	It improve health	Growth abnormality	Negative	0	No
67	kiranjeranje	Kiranjeranje	Female	55	Above 45	Primary Education	Peasant	Low	Greater than 5	Muslim	yes	Plastic bag	No	Moist Area	<=2 Months	Yes	Cause sterility for men and women	Common salt	Salt farms	Less or equal to 30 min	Expensive	Yes	Health officer	I read the packaging label	It bring taste to the food	The food become tasteless	Negative	0	No
68	kiranjeranje	Kiranjeranje	Male	26	26-35	Secondary Education	Self-employed	Average	Less than 5	Muslim	yes	Plastic bag	No	Near Fire	<=2 Months	Yes	Cause sterility for men and women	Common salt	Local shops	Less or equal to 30 min	Expensive	Yes	Health officer	I read the packaging label	It bring taste to the food	The food become tasteless	Negative	0	No
69	kiranjeranje	Kiranjeranje	Female	44	36-45	Primary Education	Peasant	Low	Less than 5	Muslim	yes	Plastic bag	No	Moist Area	> 2 Months	Yes	Does not stay long because it is in powder form	Common salt	Salt farms	Less or equal to 30 min	Expensive	Yes	Seller	I don' know, I just buy	It gives minerals to the body	You will get diseases	Negative	0	No
70	kiswele	Kiranjeranje	Female	32	26-35	Primary Education	Peasant	Low	Less than 5	Muslim	yes	Plastic bag	No	Dry Area	> 2 Months	Yes	Does not stay long because it is in powder form	Common salt	Open market	Less or equal to 30 min	Expensive	Yes	Relatives	I read the packaging label	It bring taste to the food	The food become tasteless	Negative	0	No
71	kiswele	Kiranjeranje	Female	64	Above 45	Illiterate	Peasant	Low	Less than 5	Muslim	yes	Plastic bag	No	Near Fire	<=2 Months	No	NA	Common salt	Open market	Less or equal to 30 min	Expensive	Yes	Seller	I read the packaging label	It bring taste to the food	The food become tasteless	Negative	0	No
72	kiswele	Kiranjeranje	Female	28	26-35	Primary Education	Self-employed	Low	Greater than 5	Muslim	yes	Plastic bag	No	Near Fire	<=2 Months	Yes	Does not stay long because it is in powder form	Common salt	Open market	Less or equal to 30 min	Expensive	Yes	Relatives	I don' know, I just buy	It improve bones	You will get diseases	Negative	0	No
73	kiswele	Kiranjeranje	Male	33	26-35	Primary Education	Merchant	Average	Greater than 5	Muslim	yes	Plastic bag	No	Moist Area	> 2 Months	Yes	Cause sterility for men and women	Common salt	Open market	Less or equal to 30 min	Expensive	Yes	Relatives	I read the packaging label	It bring taste to the food	The food become tasteless	Negative	0	No
74	kiswele	Kiranjeranje	Female	27	26-35	Primary Education	Self-employed	Low	Less than 5	Muslim	yes	Plastic bag	Yes	Moist Area	<=2 Months	Yes	Not good for health	Common salt	Open market	Less or equal to 30 min	Expensive	Yes	Seller	I read the packaging label	It bring taste to the food	The food become tasteless	Negative	0	No
75	kiswele	Kiranjeranje	Male	49	Above 45	Secondary Education	Peasant	Low	Greater than 5	Muslim	yes	Plastic bag	No	Near Fire	<=2 Months	Yes	Cause sterility for men and women	Common salt	Local shops	Less or equal to 30 min	Expensive	Yes	Nutritionist	I read the packaging label	It bring taste to the food	The food become tasteless	Negative	0	No
76	kiswele	Kiranjeranje	Female	32	26-35	Illiterate	Peasant	Low	Less than 5	Muslim	yes	Plastic bag	Yes	Near Fire	<=2 Months	Yes	Cause sterility for men and women	Common salt	Open market	Less or equal to 30 min	Expensive	Yes	I don' get any infotmation	I read the packaging label	It bring taste to the food	The food become tasteless	Negative	0	No
77	kiswele	Kiranjeranje	Male	35	26-35	Primary Education	Peasant	Low	Greater than 5	Muslim	yes	Plastic bag	Yes	Moist Area	<=2 Months	Yes	Not good for health	Common salt	Open market	More than 30 min	Expensive	Yes	Relatives	I don' know, I just buy	It improve health	You will get diseases	Negative	0	No
78	kiswele	Kiranjeranje	Female	31	26-35	Illiterate	Peasant	Low	Greater than 5	Muslim	yes	Plastic bag	Yes	Moist Area	> 2 Months	Yes	Cause sterility for men and women	Common salt	Open market	Less or equal to 30 min	Expensive	Yes	Relatives	I don' know, I just buy	It improve health	Minerl and vitamin deficiency	Negative	0	No
79	kiswele	Kiranjeranje	Male	45	36-45	Primary Education	Peasant	Low	Greater than 5	Muslim	yes	Plastic bag	No	Near Fire	<=2 Months	Yes	Cause sterility for men and women	Common salt	Local shops	Less or equal to 30 min	Expensive	Yes	Seller	I don' know, I just buy	It gives minerals to the body	You will get diseases	Negative	0	No
80	kiswele	Kiranjeranje	Male	28	26-35	Secondary Education	Government Employee	Average	Greater than 5	Muslim	yes	Plastic bag	No	Moist Area	> 2 Months	Yes	Not good for health	Common salt	Local shops	Less or equal to 30 min	Expensive	Yes	Health officer	I read the packaging label	It bring taste to the food	The food become tasteless	Negative	0	No
81	kiswele	Kiranjeranje	Male	34	26-35	Illiterate	Peasant	Average	Greater than 5	Muslim	yes	Plastic bag	No	Dry Area	<=2 Months	Yes	Cause sterility for men and women	Common salt	Local shops	Less or equal to 30 min	Expensive	Yes	Health officer	I don' know, I just buy	It improve bones	Growth abnormality	Negative	0	No
82	kiswele	Kiranjeranje	Female	42	36-45	Secondary Education	Merchant	Low	Greater than 5	Muslim	yes	Plastic bag	No	Near Fire	> 2 Months	No	NA	Rock salt	Local shops	Less or equal to 30 min	Expensive	Yes	Friend	I don' know, I just buy	It improve bones	You will get diseases	Negative	0	No
83	kiswele	Kiranjeranje	Female	28	26-35	Illiterate	Peasant	Average	Greater than 5	Christian	yes	Plastic bag	No	Moist Area	<=2 Months	No	NA	Common salt	Salt farms	Less or equal to 30 min	Expensive	Yes	Health officer	I don' know, I just buy	It gives minerals to the body	You will get diseases	Negative	0	No
84	kiswele	Kiranjeranje	Male	42	36-45	Primary Education	Peasant	Low	Less than 5	Muslim	yes	Plastic bag	Yes	Near Fire	> 2 Months	No	NA	Common salt	Open market	Less or equal to 30 min	Expensive	Yes	Local radio	I don' know, I just buy	It improve bones	You will get diseases	Negative	0	No
85	kiswele	Kiranjeranje	Female	17	Below 18	Primary Education	Peasant	Low	Greater than 5	Muslim	yes	Plastic bag	No	Near Fire	<=2 Months	Yes	Cause sterility for men and women	Rock salt	Open market	Less or equal to 30 min	Expensive	Yes	Health officer	Told by a seller	It bring taste to the food	The food become tasteless	Negative	0	No
86	kiswele	Kiranjeranje	Female	51	Above 45	Primary Education	Peasant	Low	Less than 5	Muslim	yes	Plastic bag	No	Near Fire	> 2 Months	No	NA	Common salt	Salt farms	Less or equal to 30 min	Expensive	Yes	Relatives	I read the packaging label	It bring taste to the food	The food become tasteless	Positive	6.7	No
87	kiswele	Kiranjeranje	Female	28	26-35	Secondary Education	Peasant	Low	Less than 5	Muslim	yes	Plastic bag	Yes	Near Fire	> 2 Months	Yes	Not good for health	Rock salt	Open market	Less or equal to 30 min	Expensive	Yes	Health officer	I don' know, I just buy	It improve health	Minerl and vitamin deficiency	Negative	0	No
88	kiswele	Kiranjeranje	Female	35	26-35	Primary Education	Peasant	Low	Greater than 5	Muslim	yes	Plastic bag	No	Dry Area	<=2 Months	Yes	Cause sterility for men and women	Rock salt	Local shops	Less or equal to 30 min	Expensive	Yes	Relatives	I don' know, I just buy	It gives minerals to the body	You will get diseases	Negative	0	No
89	Mbwemkuru	Kiranjeranje	Male	25	18-25	Primary Education	Self-employed	Low	Greater than 5	Muslim	yes	Plastic bag	No	Dry Area	<=2 Months	Yes	Cause sterility for men and women	Common salt	Local shops	Less or equal to 30 min	Expensive	Yes	Health officer	I read the packaging label	It bring taste to the food	The food become tasteless	Negative	0	No
90	Mbwemkuru	Kiranjeranje	Male	60	Above 45	Primary Education	Peasant	Low	Greater than 5	Muslim	yes	Plastic bag	No	Moist Area	> 2 Months	Yes	Does not stay long because it is in powder form	Rock salt	Local shops	Less or equal to 30 min	Expensive	Yes	Television	Told by a seller	It bring taste to the food	The food become tasteless	Negative	0	No
91	Mbwemkuru	Kiranjeranje	Female	34	26-35	Primary Education	Peasant	Low	Less than 5	Muslim	yes	Plastic bag	Yes	Moist Area	> 2 Months	Yes	Does not stay long because it is in powder form	Common salt	Open market	Less or equal to 30 min	Expensive	Yes	Seller	I don' know, I just buy	It improve health	You will get diseases	Negative	0	No
92	Mbwemkuru	Kiranjeranje	Female	37	36-45	Illiterate	Peasant	Low	Greater than 5	Muslim	yes	Plastic bag	Yes	Near Fire	<=2 Months	Yes	Does not stay long because it is in powder form	Common salt	Open market	Less or equal to 30 min	Expensive	Yes	Health officer	I don' know, I just buy	It improve bones	You will get diseases	Negative	0	No
93	Mbwemkuru	Kiranjeranje	Female	26	26-35	Illiterate	Peasant	Low	Less than 5	Muslim	yes	Plastic bag	No	Moist Area	> 2 Months	No	NA	Common salt	Salt farms	Less or equal to 30 min	Expensive	Yes	Friend	I don' know, I just buy	It improve health	You will get diseases	Negative	0	No
94	Mbwemkuru	Kiranjeranje	Male	34	26-35	Secondary Education	Merchant	Low	Less than 5	Muslim	yes	Plastic bag	No	Near Fire	<=2 Months	Yes	Cause sterility for men and women	Common salt	Salt farms	Less or equal to 30 min	Expensive	Yes	Health officer	I read the packaging label	It bring taste to the food	The food become tasteless	Negative	0	No
95	Mbwemkuru	Kiranjeranje	Male	28	26-35	Primary Education	Self-employed	Low	Greater than 5	Muslim	yes	Plastic bag	Yes	Dry Area	> 2 Months	Yes	Cause sterility for men and women	Common salt	Open market	Less or equal to 30 min	Expensive	Yes	Relatives	I don' know, I just buy	It gives minerals to the body	Minerl and vitamin deficiency	Negative	0	No
96	Mbwemkuru	Kiranjeranje	Female	32	26-35	Secondary Education	Self-employed	Low	Less than 5	Muslim	yes	Plastic bag	No	Moist Area	> 2 Months	No	NA	Common salt	Open market	Less or equal to 30 min	Expensive	Yes	Seller	I read the packaging label	It bring taste to the food	The food become tasteless	Negative	0	No
97	Mbwemkuru	Kiranjeranje	Female	28	26-35	Primary Education	Peasant	Low	Less than 5	Muslim	yes	Plastic bag	No	Moist Area	<=2 Months	No	NA	Rock salt	Local shops	Less or equal to 30 min	Expensive	Yes	Health officer	Told by a seller	It bring taste to the food	The food become tasteless	Negative	0	No
98	Mbwemkuru	Kiranjeranje	Male	35	26-35	High Education	Merchant	Low	Greater than 5	Muslim	yes	Plastic bag	No	Dry Area	<=2 Months	Yes	Does not stay long because it is in powder form	Common salt	Local shops	Less or equal to 30 min	Expensive	Yes	Seller	I read the packaging label	It bring taste to the food	The food become tasteless	Negative	0	No
99	Mbwemkuru	Kiranjeranje	Male	21	18-25	Secondary Education	Self-employed	Low	Less than 5	Muslim	yes	Plastic bag	No	Near Fire	> 2 Months	Yes	Cause sterility for men and women	Common salt	Local shops	Less or equal to 30 min	Expensive	Yes	Seller	I don' know, I just buy	It improve health	You will get diseases	Negative	0	No
100	Mbwemkuru	Kiranjeranje	Male	29	26-35	Primary Education	Self-employed	Low	Greater than 5	Muslim	yes	Plastic bag	No	Dry Area	<=2 Months	No	NA	Common salt	Local shops	Less or equal to 30 min	Expensive	Yes	Health officer	I read the packaging label	It bring taste to the food	The food become tasteless	Negative	0	No
101	Mbwemkuru	Kiranjeranje	Female	21	18-25	Primary Education	Peasant	Low	Less than 5	Muslim	yes	Plastic bag	Yes	Moist Area	> 2 Months	Yes	Does not stay long because it is in powder form	Common salt	Open market	Less or equal to 30 min	Expensive	Yes	Relatives	I don' know, I just buy	It improve health	You will get diseases	Negative	0	No
102	Mbwemkuru	Kiranjeranje	Female	23	26-35	Secondary Education	Self-employed	Low	Less than 5	Muslim	yes	Plastic bag	No	Near Fire	<=2 Months	Yes	Does not stay long because it is in powder form	Rock salt	Open market	Less or equal to 30 min	Expensive	Yes	Health officer	I read the packaging label	It bring taste to the food	The food become tasteless	Positive	3.7	No
103	Mbwemkuru	Kiranjeranje	Female	40	36-45	Illiterate	Peasant	Low	Greater than 5	Muslim	yes	Plastic bag	Yes	Dry Area	> 2 Months	No	NA	Common salt	Open market	Less or equal to 30 min	Expensive	Yes	Health officer	I don' know, I just buy	It gives minerals to the body	Minerl and vitamin deficiency	Negative	0	No
104	Mbwemkuru	Kiranjeranje	Female	30`	26-35	Illiterate	Peasant	Low	Greater than 5	Muslim	yes	Plastic bag	Yes	Dry Area	> 2 Months	No	NA	Common salt	Open market	Less or equal to 30 min	Expensive	Yes	Health officer	I read the packaging label	It bring taste to the food	The food become tasteless	Negative	0	No
105	Mbwemkuru	Kiranjeranje	Female	67	Above 45	Illiterate	Peasant	Low	Less than 5	Muslim	yes	Plastic bag	Yes	Near Fire	> 2 Months	No	NA	Common salt	Open market	Less or equal to 30 min	Expensive	Yes	Local radio	I read the packaging label	It bring taste to the food	The food become tasteless	Negative	0	No
106	Mbwemkuru	Kiranjeranje	Male	35	26-35	Primary Education	Peasant	Low	Greater than 5	Muslim	yes	Plastic bag	Yes	Moist Area	> 2 Months	No	NA	Common salt	Local shops	Less or equal to 30 min	Expensive	Yes	Health officer	I read the packaging label	It bring taste to the food	The food become tasteless	Negative	0	No
107	Mbwemkuru	Kiranjeranje	Female	26	26-35	High Education	Self-employed	Average	Less than 5	Muslim	yes	Plastic bag	Yes	Moist Area	> 2 Months	No	NA	Common salt	Open market	Less or equal to 30 min	Expensive	Yes	Health officer	I don' know, I just buy	It improve health	You will get diseases	Negative	0	No
108	Mbwemkuru	Kiranjeranje	Female	44	36-45	Primary Education	Peasant	Low	Greater than 5	Muslim	yes	Plastic bag	Yes	Near Fire	> 2 Months	Yes	Does not stay long because it is in powder form	Common salt	Open market	Less or equal to 30 min	Expensive	Yes	Seller	I don' know, I just buy	It improve health	Minerl and vitamin deficiency	Negative	0	No
109	Mbwemkuru	Kiranjeranje	Female	30	26-35	Illiterate	Peasant	Low	Greater than 5	Muslim	yes	Plastic bag	Yes	Moist Area	> 2 Months	Yes	Not good for health	Common salt	Open market	Less or equal to 30 min	Expensive	Yes	Health officer	I don' know, I just buy	It improve bones	You will get diseases	Negative	0	No
110	Mtandi	Kiranjeranje	Male	34	26-35	Primary Education	Peasant	Low	Greater than 5	Muslim	yes	Plastic bag	Yes	Near Fire	> 2 Months	No	NA	Common salt	Open market	Less or equal to 30 min	Expensive	Yes	Seller	I read the packaging label	It bring taste to the food	The food become tasteless	Negative	0	No
111	Mtandi	Kiranjeranje	Female	68	Above 45	Primary Education	Peasant	Low	Greater than 5	Muslim	yes	Plastic bag	Yes	Dry Area	> 2 Months	No	NA	Common salt	Open market	Less or equal to 30 min	Expensive	Yes	Nutritionist	I don' know, I just buy	It gives minerals to the body	Minerl and vitamin deficiency	Negative	0	No
112	Mtandi	Kiranjeranje	Female	31	26-35	Illiterate	Peasant	Low	Less than 5	Muslim	yes	Plastic bag	No	Moist Area	> 2 Months	No	NA	Common salt	Salt farms	Less or equal to 30 min	Expensive	Yes	Health officer	I don' know, I just buy	It improve health	You will get diseases	Negative	0	No
113	Mtandi	Kiranjeranje	Female	26	26-35	Illiterate	Peasant	Low	Greater than 5	Muslim	yes	Plastic bag	No	Moist Area	> 2 Months	No	NA	Common salt	Open market	Less or equal to 30 min	Expensive	Yes	Health officer	I don' know, I just buy	It improve bones	You will get diseases	Positive	5.6	No
114	Mtandi	Kiranjeranje	Female	65	Above 45	Illiterate	Peasant	Average	Greater than 5	Muslim	yes	Plastic bag	No	Moist Area	> 2 Months	No	NA	Common salt	Open market	Less or equal to 30 min	Expensive	Yes	Relatives	I don' know, I just buy	It improve health	Growth abnormality	Negative	0	No
115	Mtandi	Kiranjeranje	Male	17	Below 18	Primary Education	Peasant	Low	Greater than 5	Muslim	yes	Plastic bag	No	Moist Area	> 2 Months	Yes	Does not stay long because it is in powder form	Rock salt	Open market	Less or equal to 30 min	Expensive	Yes	Health officer	Told by a seller	It bring taste to the food	The food become tasteless	Negative	0	No
116	Mtandi	Kiranjeranje	Female	29	26-35	High Education	Self-employed	Low	Less than 5	Muslim	yes	Plastic bag	No	Moist Area	> 2 Months	Yes	Not good for health	Common salt	Open market	Less or equal to 30 min	Expensive	Yes	Health officer	I don' know, I just buy	It improve health	You will get diseases	Negative	0	No
117	Mtandi	Kiranjeranje	Female	32	26-35	Primary Education	Peasant	Low	Less than 5	Muslim	yes	Plastic bag	No	Moist Area	> 2 Months	Yes	Cause sterility for men and women	Common salt	Open market	Less or equal to 30 min	Expensive	Yes	Health officer	I read the packaging label	It bring taste to the food	The food become tasteless	Negative	0	No
118	Mtandi	Kiranjeranje	Female	46	Above 45	Illiterate	Peasant	Low	Greater than 5	Muslim	yes	Plastic bag	No	Near Fire	> 2 Months	No	NA	Common salt	Local shops	Less or equal to 30 min	Expensive	Yes	Health officer	I don' know, I just buy	It gives minerals to the body	Minerl and vitamin deficiency	Negative	0	No
119	Mtandi	Kiranjeranje	Female	26	26-35	Primary Education	Peasant	Low	Greater than 5	Muslim	yes	Plastic bag	No	Dry Area	> 2 Months	Yes	Cause sterility for men and women	Common salt	Salt farms	Less or equal to 30 min	Expensive	Yes	Seller	I don' know, I just buy	It improve health	Minerl and vitamin deficiency	Negative	0	No
120	Mtandi	Kiranjeranje	Female	17	Below 18	Secondary Education	Merchant	Low	Less than 5	Muslim	yes	Plastic bag	No	Dry Area	<=2 Months	No	NA	Rock salt	Local shops	Less or equal to 30 min	Expensive	Yes	Relatives	I don' know, I just buy	It improve health	You will get diseases	Positive	3.8	No
121	Mtandi	Kiranjeranje	Female	63	Above 45	Primary Education	Peasant	Low	Greater than 5	Muslim	yes	Plastic bag	Yes	Near Fire	<=2 Months	No	NA	Common salt	Local shops	Less or equal to 30 min	Expensive	Yes	Health officer	I don' know, I just buy	It improve health	You will get diseases	Positive	5	No
122	Mtandi	Kiranjeranje	Female	54	Above 45	Primary Education	Peasant	Low	Less than 5	Muslim	yes	Plastic bag	No	Dry Area	> 2 Months	Yes	Does not stay long because it is in powder form	Common salt	Local shops	Less or equal to 30 min	Expensive	Yes	Nutritionist	I don' know, I just buy	It improve bones	You will get diseases	Negative	0	No
123	Mtandi	Kiranjeranje	Female	31	26-35	Illiterate	Peasant	Low	Greater than 5	Muslim	yes	Plastic bag	Yes	Near Fire	> 2 Months	No	NA	Common salt	Open market	Less or equal to 30 min	Expensive	Yes	Local radio	I read the packaging label	It bring taste to the food	The food become tasteless	Negative	0	No
124	Mtandi	Kiranjeranje	Female	16	Below 18	Primary Education	Peasant	Low	Greater than 5	Muslim	yes	Plastic bag	No	Near Fire	> 2 Months	No	NA	Common salt	Open market	Less or equal to 30 min	Expensive	Yes	Health officer	I read the packaging label	It bring taste to the food	The food become tasteless	Negative	0	No
125	Mtandi	Kiranjeranje	Female	37	36-45	High Education	Self-employed	High	Greater than 5	Christian	yes	Plastic bag	Yes	Near Fire	> 2 Months	No	NA	Common salt	Open market	Less or equal to 30 min	Expensive	Yes	Health officer	I don' know, I just buy	It improve health	You will get diseases	Negative	0	No
126	Mandawa	Mandawa	Female	51	Above 45	Illiterate	Peasant	Average	Less than 5	Muslim	yes	Plastic bag	Yes	Dry Area	> 2 Months	No	NA	Common salt	Salt farms	Less or equal to 30 min	Expensive	Yes	Health officer	I don' know, I just buy	It gives minerals to the body	Growth abnormality	Negative	0	No
127	Mandawa	Mandawa	Female	45	36-45	Illiterate	Peasant	Average	Greater than 5	Muslim	yes	Plastic bag	Yes	Moist Area	> 2 Months	Yes	Does not stay long because it is in powder form	Common salt	Open market	Less or equal to 30 min	Expensive	Yes	Relatives	I don' know, I just buy	It gives minerals to the body	You will get diseases	Negative	0	No
128	Mandawa	Mandawa	Female	32	26-35	Secondary Education	Government Employee	Average	Greater than 5	Muslim	yes	Plastic bag	No	Moist Area	> 2 Months	Yes	Cause sterility for men and women	Common salt	Salt farms	Less or equal to 30 min	Expensive	Yes	Seller	I read the packaging label	It gives minerals to the body	You will get diseases	Negative	0	No
129	Mandawa	Mandawa	Female	17	Below 18	Primary Education	Peasant	Low	Less than 5	Muslim	yes	Plastic bag	No	Moist Area	<=2 Months	Yes	Does not stay long because it is in powder form	Rock salt	Salt farms	Less or equal to 30 min	Expensive	Yes	Local radio	Told by a seller	It improve bones	The food become tasteless	Positive	4	No
130	Mandawa	Mandawa	Female	30	26-35	Primary Education	Peasant	Low	Greater than 5	Muslim	yes	Plastic bag	Yes	Moist Area	> 2 Months	Yes	Cause sterility for men and women	Common salt	Open market	Less or equal to 30 min	Expensive	Yes	Health officer	I read the packaging label	It improve health	The food become tasteless	Negative	0	No
131	Mandawa	Mandawa	Female	29	26-35	Illiterate	Peasant	Low	Greater than 5	Muslim	yes	Plastic bag	Yes	Moist Area	> 2 Months	Yes	Does not stay long because it is in powder form	Common salt	Open market	Less or equal to 30 min	Expensive	Yes	Seller	I read the packaging label	It bring taste to the food	The food become tasteless	Negative	0	No
132	Mandawa	Mandawa	Female	31	26-35	Secondary Education	Merchant	Average	Greater than 5	Muslim	yes	Plastic bag	Yes	Moist Area	<=2 Months	Yes	Cause sterility for men and women	Rock salt	Salt farms	Less or equal to 30 min	Expensive	Yes	Seller	Told by a seller	It improve health	You will get diseases	Negative	0	No
133	Mandawa	Mandawa	Female	62	Above 45	Primary Education	Peasant	Low	Greater than 5	Muslim	yes	Plastic bag	Yes	Dry Area	> 2 Months	No	NA	Common salt	Local shops	Less or equal to 30 min	Expensive	Yes	Seller	I read the packaging label	It bring taste to the food	The food become tasteless	Positive	3.9	No
134	Mandawa	Mandawa	Female	47	Above 45	Primary Education	Peasant	Low	Less than 5	Muslim	yes	Plastic bag	No	Moist Area	<=2 Months	No	NA	Rock salt	Open market	Less or equal to 30 min	Expensive	Yes	Health officer	I read the packaging label	It improve health	The food become tasteless	Negative	0	No
135	Mandawa	Mandawa	Female	54	Above 45	Illiterate	Self-employed	Low	Greater than 5	Muslim	yes	Plastic bag	Yes	Dry Area	> 2 Months	Yes	Does not stay long because it is in powder form	Common salt	Salt farms	Less or equal to 30 min	Expensive	Yes	Health officer	I read the packaging label	It bring taste to the food	I Don't know	Negative	0	No
136	Mandawa	Mandawa	Female	30	26-35	Illiterate	Self-employed	Low	Less than 5	Muslim	yes	Plastic bag	No	Dry Area	> 2 Months	Yes	Cause sterility for men and women	Common salt	Open market	Less or equal to 30 min	Expensive	Yes	Seller	I don' know, I just buy	It bring taste to the food	The food become tasteless	Positive	4.7	No
137	Mandawa	Mandawa	Female	20	18-25	Primary Education	Peasant	Low	Less than 5	Muslim	yes	Plastic bag	No	Moist Area	> 2 Months	Yes	Cause sterility for men and women	Common salt	Salt farms	Less or equal to 30 min	Expensive	Yes	Health officer	I don' know, I just buy	It bring taste to the food	The food become tasteless	Negative	0	No
138	Mandawa	Mandawa	Female	26	26-35	Primary Education	Peasant	Low	Less than 5	Muslim	yes	Plastic bag	No	Near Fire	> 2 Months	Yes	Not good for health	Common salt	Salt farms	Less or equal to 30 min	Expensive	Yes	Health officer	I read the packaging label	It gives minerals to the body	You will get diseases	Positive	3.7	No
139	Mandawa	Mandawa	Female	42	36-45	Illiterate	Peasant	Low	Greater than 5	Muslim	yes	Plastic bag	No	Moist Area	> 2 Months	Yes	Cause sterility for men and women	Common salt	Salt farms	Less or equal to 30 min	Expensive	Yes	Health officer	I don' know, I just buy	It improve health	You will get diseases	Negative	0	No
140	Mandawa	Mandawa	Female	42	36-45	Primary Education	Peasant	Low	Greater than 5	Muslim	yes	Plastic bag	No	Moist Area	> 2 Months	Yes	Cause sterility for men and women	Common salt	Salt farms	Less or equal to 30 min	Expensive	Yes	Seller	I don' know, I just buy	It bring taste to the food	The food become tasteless	Negative	0	No
141	Mandawa	Mandawa	Female	33	26-35	Primary Education	Peasant	Low	Less than 5	Muslim	yes	Plastic bag	No	Moist Area	> 2 Months	Yes	Cause sterility for men and women	Common salt	Salt farms	Less or equal to 30 min	Expensive	Yes	Health officer	I don' know, I just buy	It bring taste to the food	The food become tasteless	Negative	0	No
142	Mandawa	Mandawa	Male	60	Above 45	Primary Education	Peasant	Low	Greater than 5	Muslim	yes	Plastic bag	No	Dry Area	> 2 Months	Yes	Does not stay long because it is in powder form	Common salt	Open market	Less or equal to 30 min	Expensive	Yes	Health officer	I don' know, I just buy	It improve health	You will get diseases	Positive	15.6	Yes
143	Mandawa	Mandawa	Female	24	18-25	Secondary Education	Merchant	Low	Less than 5	Muslim	yes	Plastic bag	No	Moist Area	<=2 Months	Yes	Does not stay long because it is in powder form	Common salt	Open market	Less or equal to 30 min	Expensive	Yes	Health officer	I don' know, I just buy	It improve health	You will get diseases	Negative	0	No
144	Mandawa	Mandawa	Female	26	26-35	Primary Education	Self-employed	Low	Greater than 5	Muslim	yes	Plastic bag	No	Moist Area	> 2 Months	Yes	Does not stay long because it is in powder form	Common salt	Open market	Less or equal to 30 min	Expensive	Yes	Health officer	I don' know, I just buy	It bring taste to the food	The food become tasteless	Negative	0	No
145	Mandawa	Mandawa	Female	58	Above 45	Primary Education	Peasant	Low	Greater than 5	Muslim	yes	Plastic bag	No	Moist Area	<=2 Months	Yes	Cause sterility for men and women	Common salt	Salt farms	Less or equal to 30 min	Expensive	Yes	Relatives	I don' know, I just buy	It bring taste to the food	The food become tasteless	Negative	0	No
146	Mandawa	Mandawa	Female	49	Above 45	Illiterate	Peasant	Low	Less than 5	Muslim	yes	Plastic bag	No	Moist Area	<=2 Months	Yes	Cause sterility for men and women	Common salt	Salt farms	Less or equal to 30 min	Expensive	Yes	Seller	I don' know, I just buy	It bring taste to the food	The food become tasteless	Negative	0	No
147	Mandawa	Mandawa	Female	27	26-35	Primary Education	Peasant	Low	Greater than 5	Muslim	yes	Plastic bag	No	Moist Area	> 2 Months	Yes	Does not stay long because it is in powder form	Common salt	Salt farms	Less or equal to 30 min	Expensive	Yes	Friend	I don' know, I just buy	It improve health	You will get diseases	Negative	0	No
148	Mandawa	Mandawa	Female	54	Above 45	Primary Education	Peasant	Low	Less than 5	Muslim	yes	Plastic bag	No	Moist Area	> 2 Months	Yes	Cause sterility for men and women	Common salt	Salt farms	Less or equal to 30 min	Expensive	Yes	Health officer	I don' know, I just buy	It bring taste to the food	The food become tasteless	Negative	0	No
149	Mandawa	Mandawa	Female	19	18-25	Primary Education	Peasant	Low	Greater than 5	Christian	yes	Plastic bag	No	Moist Area	<=2 Months	Yes	Not good for health	Common salt	Salt farms	Less or equal to 30 min	Expensive	Yes	Seller	I don' know, I just buy	It gives minerals to the body	Minerl and vitamin deficiency	Negative	0	No
150	Mandawa	Mandawa	Female	29	26-35	Secondary Education	Merchant	Low	Less than 5	Christian	yes	Plastic bag	Yes	Moist Area	> 2 Months	Yes	Cause sterility for men and women	Common salt	Salt farms	Less or equal to 30 min	Expensive	Yes	Health officer	I don' know, I just buy	It improve health	Minerl and vitamin deficiency	Negative	0	No
151	Mandawa	Mandawa	Female	42	36-45	Primary Education	Peasant	Low	Greater than 5	Muslim	yes	Plastic bag	No	Moist Area	> 2 Months	Yes	Cause sterility for men and women	Rock salt	Salt farms	Less or equal to 30 min	Expensive	Yes	Health officer	I don' know, I just buy	It improve health	You will get diseases	Negative	0	No
152	Mandawa	Mandawa	Female	30	26-35	Primary Education	Peasant	Low	Greater than 5	Muslim	yes	Plastic bag	No	Moist Area	<=2 Months	Yes	Cause sterility for men and women	Rock salt	Salt farms	Less or equal to 30 min	Expensive	Yes	Health officer	I don' know, I just buy	It improve health	You will get diseases	Negative	0	No
153	Mandawa	Mandawa	Female	59	Above 45	Illiterate	Peasant	Low	Greater than 5	Muslim	yes	Plastic bag	Yes	Dry Area	<=2 Months	No	NA	Rock salt	Local shops	Less or equal to 30 min	Expensive	Yes	Health officer	I don' know, I just buy	It improve health	Growth abnormality	Negative	0	No
154	Mandawa	Mandawa	Female	46	Above 45	Illiterate	Peasant	Low	Greater than 5	Muslim	yes	Plastic bag	No	Dry Area	<=2 Months	No	NA	Common salt	Local shops	Less or equal to 30 min	Expensive	Yes	Nutritionist	I don' know, I just buy	It improve health	You will get diseases	Negative	0	No
155	Mandawa	Mandawa	Female	34	26-35	Primary Education	Peasant	Average	Less than 5	Muslim	yes	Plastic bag	No	Dry Area	<=2 Months	No	NA	Rock salt	Open market	Less or equal to 30 min	Expensive	Yes	Friend	I don' know, I just buy	It improve health	Growth abnormality	Negative	0	No
156	Mandawa	Mandawa	Female	34	26-35	Secondary Education	Self-employed	Low	Greater than 5	Muslim	yes	Plastic bag	No	Near Fire	> 2 Months	No	NA	Rock salt	Local shops	Less or equal to 30 min	Expensive	Yes	Health officer	I don' know, I just buy	It improve health	You will get diseases	Negative	0	No
157	Mandawa	Mandawa	Female	29	26-35	Secondary Education	Merchant	Low	Less than 5	Muslim	yes	Plastic bag	Yes	Near Fire	> 2 Months	No	NA	Common salt	Open market	Less or equal to 30 min	Expensive	Yes	Seller	I don' know, I just buy	It improve health	You will get diseases	Negative	0	No
158	Mandawa	Mandawa	Female	33	26-35	Primary Education	Self-employed	Low	Greater than 5	Muslim	yes	Plastic bag	No	Near Fire	> 2 Months	No	NA	Common salt	Local shops	Less or equal to 30 min	Expensive	Yes	Health officer	I don' know, I just buy	It bring taste to the food	I Don't know	Negative	0	No
159	Mandawa	Mandawa	Female	28	26-35	Primary Education	Peasant	Low	Greater than 5	Muslim	yes	Plastic bag	No	Moist Area	<=2 Months	No	NA	Common salt	Local shops	Less or equal to 30 min	Expensive	Yes	Local radio	I don' know, I just buy	It bring taste to the food	The food become tasteless	Negative	0	No
160	Mandawa	Mandawa	Female	27	26-35	Primary Education	Peasant	Low	Greater than 5	Muslim	yes	Plastic bag	Yes	Moist Area	> 2 Months	No	NA	Rock salt	Local shops	Less or equal to 30 min	Expensive	Yes	Health officer	I don' know, I just buy	It gives minerals to the body	Minerl and vitamin deficiency	Negative	0	No
161	Mandawa	Mandawa	Female	34	26-35	Primary Education	Peasant	Low	Less than 5	Muslim	yes	Plastic bag	Yes	Moist Area	<=2 Months	No	NA	Rock salt	Open market	Less or equal to 30 min	Expensive	Yes	Seller	I don' know, I just buy	It bring taste to the food	The food become tasteless	Negative	0	No
162	Mandawa	Mandawa	Female	53	Above 45	Illiterate	Peasant	Low	Less than 5	Muslim	yes	Plastic bag	No	Dry Area	<=2 Months	No	NA	Common salt	Open market	Less or equal to 30 min	Expensive	Yes	Friend	I don' know, I just buy	It improve health	You will get diseases	Negative	0	No
163	Mandawa	Mandawa	Female	27	26-35	Secondary Education	Self-employed	Average	Less than 5	Muslim	yes	Plastic bag	No	Near Fire	> 2 Months	No	NA	Common salt	Local shops	Less or equal to 30 min	Expensive	Yes	Seller	I don' know, I just buy	It improve health	You will get diseases	Negative	0	No
164	Mandawa	Mandawa	Female	39	36-45	Primary Education	Peasant	Low	Greater than 5	Muslim	yes	Plastic bag	No	Dry Area	> 2 Months	Yes	Does not stay long because it is in powder form	Common salt	Open market	Less or equal to 30 min	Expensive	Yes	Health officer	I don' know, I just buy	It improve health	Growth abnormality	Positive	15.9	Yes
165	Mandawa	Mandawa	Female	40	36-45	Illiterate	Peasant	Low	Less than 5	Muslim	yes	Plastic bag	Yes	Moist Area	> 2 Months	Yes	Does not stay long because it is in powder form	Common salt	Open market	Less or equal to 30 min	Expensive	Yes	Health officer	I don' know, I just buy	It improve health	You will get diseases	Negative	0	No
166	Mandawa	Mandawa	Female	33	26-35	Primary Education	Peasant	Low	Less than 5	Muslim	yes	Plastic bag	Yes	Moist Area	> 2 Months	No	NA	Common salt	Open market	Less or equal to 30 min	Expensive	Yes	Relatives	I don' know, I just buy	It gives minerals to the body	Minerl and vitamin deficiency	Negative	0	No
167	Mandawa	Mandawa	Female	54	Above 45	Illiterate	Peasant	Low	Less than 5	Muslim	yes	Plastic bag	No	Moist Area	> 2 Months	Yes	Does not stay long because it is in powder form	Common salt	Open market	Less or equal to 30 min	Expensive	Yes	Health officer	I don' know, I just buy	It improve bones	Minerl and vitamin deficiency	Negative	0	No
168	Mandawa	Mandawa	Female	56	Above 45	Primary Education	Self-employed	Low	Less than 5	Muslim	yes	Plastic bag	No	Moist Area	> 2 Months	Yes	Cause sterility for men and women	Common salt	Open market	Less or equal to 30 min	Expensive	Yes	Seller	I don' know, I just buy	It bring taste to the food	The food become tasteless	Negative	0	No
169	Mandawa	Mandawa	Female	35	26-35	Primary Education	Peasant	Low	Greater than 5	Muslim	yes	Plastic bag	Yes	Moist Area	<=2 Months	No	NA	Common salt	Local shops	Less or equal to 30 min	Expensive	Yes	Seller	I don' know, I just buy	It bring taste to the food	The food become tasteless	Negative	0	No
170	Mandawa	Mandawa	Female	34	26-35	Secondary Education	Merchant	Low	Less than 5	Muslim	yes	Plastic bag	Yes	Dry Area	<=2 Months	Yes	Cause sterility for men and women	Common salt	Open market	Less or equal to 30 min	Expensive	Yes	Seller	I don' know, I just buy	It improve health	You will get diseases	Negative	0	No
171	Mandawa	Mandawa	Female	34	26-35	Primary Education	Self-employed	Low	Greater than 5	Muslim	yes	Plastic bag	Yes	Near Fire	> 2 Months	Yes	Does not stay long because it is in powder form	Rock salt	Local shops	Less or equal to 30 min	Expensive	Yes	Health officer	I don' know, I just buy	It bring taste to the food	The food become tasteless	Negative	0	No
172	Mandawa	Mandawa	Female	42	36-45	Illiterate	Peasant	Low	Less than 5	Muslim	yes	Plastic bag	Yes	Moist Area	> 2 Months	No	NA	Common salt	Open market	Less or equal to 30 min	Expensive	Yes	Seller	I don' know, I just buy	It improve health	You will get diseases	Negative	0	No
173	Mandawa	Mandawa	Female	44	36-45	Primary Education	Self-employed	Low	Greater than 5	Muslim	yes	Plastic bag	No	Moist Area	<=2 Months	Yes	Does not stay long because it is in powder form	Rock salt	Local shops	Less or equal to 30 min	Expensive	Yes	Nutritionist	I don' know, I just buy	It bring taste to the food	The food become tasteless	Negative	0	No
174	Mandawa	Mandawa	Female	32	26-35	Primary Education	Peasant	Low	Greater than 5	Muslim	yes	Plastic bag	Yes	Dry Area	<=2 Months	Yes	Does not stay long because it is in powder form	Common salt	Local shops	Less or equal to 30 min	Expensive	Yes	Health officer	I don' know, I just buy	It improve health	Minerl and vitamin deficiency	Negative	0	No
175	Mandawa	Mandawa	Female	27	26-35	Secondary Education	Peasant	Average	Greater than 5	Muslim	yes	Plastic bag	No	Moist Area	<=2 Months	Yes	Does not stay long because it is in powder form	Rock salt	Local shops	Less or equal to 30 min	Expensive	Yes	Relatives	I don' know, I just buy	It bring taste to the food	The food become tasteless	Negative	0	No
176	Mandawa	Mandawa	Female	19	18-25	Secondary Education	Self-employed	Average	Less than 5	Muslim	yes	Container without Lid	No	Moist Area	<=2 Months	Yes	Cause sterility for men and women	Rock salt	Open market	Less or equal to 30 min	Expensive	Yes	Health officer	I don' know, I just buy	It bring taste to the food	The food become tasteless	Negative	0	No
177	Mandawa	Mandawa	Female	34	26-35	Primary Education	Peasant	Low	Greater than 5	Muslim	yes	Container without Lid	No	Moist Area	<=2 Months	Yes	Not good for health	Common salt	Local shops	Less or equal to 30 min	Expensive	Yes	Health officer	I don' know, I just buy	It improve health	You will get diseases	Negative	0	No
178	Mandawa	Mandawa	Female	27	26-35	Primary Education	Peasant	Low	Less than 5	Muslim	yes	Plastic bag	No	Dry Area	<=2 Months	Yes	Cause sterility for men and women	Common salt	Salt farms	Less or equal to 30 min	Expensive	Yes	Health officer	I don' know, I just buy	It gives minerals to the body	Minerl and vitamin deficiency	Negative	0	No
179	Mandawa	Mandawa	Female	27	26-35	Primary Education	Peasant	Low	Greater than 5	Muslim	yes	Container without Lid	No	Dry Area	<=2 Months	No	NA	Common salt	Local shops	Less or equal to 30 min	Expensive	Yes	Friend	I don' know, I just buy	It improve bones	You will get diseases	Negative	0	No
180	Mandawa	Mandawa	Female	32	36-45	Primary Education	Self-employed	Average	Greater than 5	Muslim	yes	Plastic bag	No	Near Fire	> 2 Months	No	NA	Common salt	Local shops	Less or equal to 30 min	Expensive	Yes	Relatives	I don' know, I just buy	It bring taste to the food	The food become tasteless	Negative	0	No
181	Mandawa	Mandawa	Female	44	36-45	Primary Education	Peasant	Low	Greater than 5	Muslim	yes	Container without Lid	No	Dry Area	> 2 Months	Yes	Does not stay long because it is in powder form	Rock salt	Local shops	Less or equal to 30 min	Expensive	Yes	Seller	I don' know, I just buy	It bring taste to the food	The food become tasteless	Positive	6.9	No
182	Mandawa	Mandawa	Female	29	26-35	Primary Education	Peasant	Low	Less than 5	Muslim	yes	Plastic bag	Yes	Near Fire	> 2 Months	Yes	Cause sterility for men and women	Common salt	Open market	Less or equal to 30 min	Expensive	Yes	Health officer	I don' know, I just buy	It bring taste to the food	The food become tasteless	Negative	0	No
183	Mandawa	Mandawa	Female	35	26-35	Primary Education	Self-employed	Low	Less than 5	Muslim	yes	Plastic bag	Yes	Near Fire	> 2 Months	Yes	Cause sterility for men and women	Common salt	Open market	Less or equal to 30 min	Expensive	Yes	Health officer	I don' know, I just buy	It bring taste to the food	The food become tasteless	Negative	0	No
184	Mandawa	Mandawa	Female	19	18-25	Primary Education	Peasant	Low	Less than 5	Muslim	yes	Plastic bag	Yes	Near Fire	> 2 Months	Yes	Cause sterility for men and women	Common salt	Open market	Less or equal to 30 min	Expensive	Yes	Friend	I don' know, I just buy	It improve health	You will get diseases	Negative	0	No
185	Mandawa	Mandawa	Female	34	26-35	Illiterate	Peasant	Low	Greater than 5	Muslim	yes	Plastic bag	No	Dry Area	<=2 Months	Yes	Does not stay long because it is in powder form	Common salt	Local shops	Less or equal to 30 min	Expensive	Yes	Health officer	I don' know, I just buy	It bring taste to the food	The food become tasteless	Negative	0	No
186	Mandawa	Mandawa	Male	29	26-35	Primary Education	Self-employed	Low	Less than 5	Muslim	yes	Plastic bag	No	Dry Area	<=2 Months	Yes	Cause sterility for men and women	Common salt	Open market	Less or equal to 30 min	Expensive	Yes	Friend	I don' know, I just buy	It bring taste to the food	The food become tasteless	Positive	17.2	Yes
187	Mandawa	Mandawa	Female	30	26-35	Illiterate	Peasant	Low	Less than 5	Muslim	yes	Container with Lid	Yes	Dry Area	> 2 Months	No	NA	Common salt	Open market	Less or equal to 30 min	Expensive	Yes	Seller	I don' know, I just buy	It bring taste to the food	The food become tasteless	Negative	0	No
188	Mandawa	Mandawa	Female	46	36-45	Primary Education	Peasant	Low	Greater than 5	Muslim	yes	Plastic bag	No	Near Fire	> 2 Months	No	NA	Common salt	Local shops	Less or equal to 30 min	Expensive	Yes	Seller	I don' know, I just buy	It gives minerals to the body	You will get diseases	Positive	8.9	No
189	Mandawa	Mandawa	Female	32	26-35	Primary Education	Self-employed	Low	Less than 5	Muslim	yes	Plastic bag	No	Near Fire	> 2 Months	Yes	Not good for health	Common salt	Local shops	Less or equal to 30 min	Expensive	Yes	Relatives	I don' know, I just buy	It gives minerals to the body	You will get diseases	Negative	0	No
190	Mandawa	Mandawa	Female	60	Above 45	Illiterate	Peasant	Low	Greater than 5	Muslim	yes	Container without Lid	No	Near Fire	<=2 Months	Yes	Cause sterility for men and women	Rock salt	Local shops	Less or equal to 30 min	Expensive	Yes	Seller	I don' know, I just buy	It improve health	Growth abnormality	Positive	6.2	No
191	Mandawa	Mandawa	Female	32	26-35	Primary Education	Peasant	Low	Less than 5	Muslim	yes	Container without Lid	Yes	Moist Area	<=2 Months	Yes	Does not stay long because it is in powder form	Common salt	Open market	Less or equal to 30 min	Expensive	Yes	Relatives	I don' know, I just buy	It improve health	You will get diseases	Positive	3	No
192	Mandawa	Mandawa	Female	29	26-35	Primary Education	Self-employed	Low	Greater than 5	Muslim	yes	Container without Lid	No	Dry Area	> 2 Months	Yes	Cause sterility for men and women	Rock salt	Local shops	Less or equal to 30 min	Expensive	Yes	Health officer	I don' know, I just buy	It bring taste to the food	The food become tasteless	Positive	10.6	No
193	Mandawa	Mandawa	Female	70	Above 45	Primary Education	Peasant	Low	Less than 5	Muslim	yes	Plastic bag	No	Dry Area	<=2 Months	Yes	Cause sterility for men and women	Common salt	Open market	Less or equal to 30 min	Expensive	Yes	Friend	I don' know, I just buy	It improve bones	You will get diseases	Positive	16.7	Yes
194	Mandawa	Mandawa	Female	31	26-35	Secondary Education	Self-employed	Low	Greater than 5	Christian	yes	Container without Lid	No	Moist Area	> 2 Months	No	NA	Common salt	Local shops	Less or equal to 30 min	Expensive	Yes	Relatives	I don' know, I just buy	It improve health	You will get diseases	Negative	0	No
195	Mandawa	Mandawa	Female	29	26-35	Secondary Education	Self-employed	Low	Greater than 5	Muslim	yes	Container without Lid	No	Dry Area	> 2 Months	No	NA	Common salt	Local shops	Less or equal to 30 min	Expensive	Yes	Friend	I don' know, I just buy	It bring taste to the food	The food become tasteless	Negative	0	No
196	Mandawa	Mandawa	Female	30	26-35	Primary Education	Peasant	Low	Greater than 5	Christian	yes	Plastic bag	No	Moist Area	<=2 Months	No	NA	Rock salt	Local shops	Less or equal to 30 min	Expensive	Yes	Health officer	I don' know, I just buy	It bring taste to the food	The food become tasteless	Positive	19.4	Yes
197	Mandawa	Mandawa	Female	34	26-35	Primary Education	Peasant	Low	Greater than 5	Christian	yes	Plastic bag	No	Near Fire	> 2 Months	No	NA	Rock salt	Local shops	Less or equal to 30 min	Expensive	Yes	Nutritionist	I don' know, I just buy	It bring taste to the food	The food become tasteless	Negative	0	No
198	Mandawa	Mandawa	Female	61	Above 45	Primary Education	Peasant	Low	Greater than 5	Muslim	yes	Plastic bag	Yes	Moist Area	<=2 Months	No	NA	Common salt	Open market	Less or equal to 30 min	Expensive	Yes	Nutritionist	I don' know, I just buy	It improve health	You will get diseases	Negative	0	No
199	Mandawa	Mandawa	Female	64	Above 45	Illiterate	Self-employed	Low	Greater than 5	Christian	yes	Plastic bag	No	Dry Area	> 2 Months	Yes	Cause sterility for men and women	Common salt	Local shops	Less or equal to 30 min	Expensive	Yes	Local radio	I don' know, I just buy	It gives minerals to the body	You will get diseases	Negative	0	No
200	Mandawa	Mandawa	Female	28	26-35	Primary Education	Peasant	Low	Greater than 5	Christian	yes	Plastic bag	No	Dry Area	> 2 Months	No	NA	Common salt	Local shops	Less or equal to 30 min	Expensive	Yes	Seller	I don' know, I just buy	It improve health	Growth abnormality	Negative	0	No
201	Mandawa	Mandawa	Female	35	26-35	Primary Education	Self-employed	Low	Less than 5	Muslim	yes	Plastic bag	No	Near Fire	> 2 Months	Yes	Does not stay long because it is in powder form	Common salt	Open market	Less or equal to 30 min	Expensive	Yes	Seller	I don' know, I just buy	It improve health	Growth abnormality	Negative	0	No
202	mitumba	Mandawa	Female	71	Above 45	Illiterate	Peasant	Low	Greater than 5	Muslim	yes	Plastic bag	No	Dry Area	<=2 Months	Yes	Cause sterility for men and women	Rock salt	Local shops	Less or equal to 30 min	Expensive	Yes	Seller	I don' know, I just buy	It improve bones	You will get diseases	Negative	0	No
203	mitumba	Mandawa	Female	45	36-45	Illiterate	Self-employed	Low	Less than 5	Christian	yes	Plastic bag	No	Dry Area	> 2 Months	No	NA	Common salt	Open market	Less or equal to 30 min	Expensive	Yes	Health officer	I don' know, I just buy	It bring taste to the food	The food become tasteless	Negative	0	No
204	mitumba	Mandawa	Female	38	36-45	Primary Education	Peasant	Low	Greater than 5	Muslim	yes	Plastic bag	No	Moist Area	<=2 Months	No	NA	Common salt	Local shops	Less or equal to 30 min	Expensive	Yes	Friend	I don' know, I just buy	It bring taste to the food	The food become tasteless	Negative	0	No
205	mitumba	Mandawa	Female	31	26-35	High Education	Self-employed	Average	Less than 5	Muslim	yes	Plastic bag	No	Dry Area	<=2 Months	Yes	Cause sterility for men and women	Common salt	Local shops	Less or equal to 30 min	Cheap	Yes	Relatives	I don' know, I just buy	It improve bones	You will get diseases	Positive	15.7	Yes
206	mitumba	Mandawa	Female	29	26-35	Primary Education	Peasant	Low	Greater than 5	Christian	yes	Plastic bag	No	Dry Area	<=2 Months	Yes	Not good for health	Common salt	Local shops	Less or equal to 30 min	Expensive	Yes	Nutritionist	I don' know, I just buy	It bring taste to the food	The food become tasteless	Negative	0	No
207	mitumba	Mandawa	Female	19	18-25	Illiterate	Self-employed	Low	Greater than 5	Christian	yes	Container with Lid	No	Near Fire	> 2 Months	No	NA	Rock salt	Salt farms	Less or equal to 30 min	Expensive	Yes	Health officer	I don' know, I just buy	It improve bones	You will get diseases	Negative	0	No
208	mitumba	Mandawa	Female	34	26-35	Secondary Education	Peasant	Low	Greater than 5	Christian	yes	Plastic bag	No	Dry Area	<=2 Months	No	NA	Common salt	Local shops	Less or equal to 30 min	Expensive	Yes	Seller	I don' know, I just buy	It bring taste to the food	The food become tasteless	Negative	0	No
209	mitumba	Mandawa	Female	29	26-35	Illiterate	Peasant	Low	Greater than 5	Muslim	yes	Plastic bag	No	Near Fire	> 2 Months	No	NA	Common salt	Local shops	Less or equal to 30 min	Expensive	Yes	Relatives	I don' know, I just buy	It gives minerals to the body	Minerl and vitamin deficiency	Positive	3.1	No
210	mitumba	Mandawa	Male	45	36-45	Primary Education	Peasant	Low	Greater than 5	Muslim	yes	Container without Lid	No	Dry Area	> 2 Months	Yes	Cause sterility for men and women	Common salt	Local shops	Less or equal to 30 min	Expensive	Yes	Health officer	I don' know, I just buy	It improve bones	You will get diseases	Negative	0	No
211	mitumba	Mandawa	Female	33	26-35	Primary Education	Self-employed	Low	Less than 5	Muslim	yes	Container without Lid	No	Near Fire	> 2 Months	No	NA	Common salt	Open market	Less or equal to 30 min	Expensive	Yes	Health officer	I don' know, I just buy	It improve bones	You will get diseases	Negative	0	No
212	mitumba	Mandawa	Female	27	26-35	Primary Education	Peasant	Low	Greater than 5	Muslim	yes	Container with Lid	No	Moist Area	> 2 Months	No	NA	Common salt	Local shops	Less or equal to 30 min	Expensive	Yes	Friend	I don' know, I just buy	It bring taste to the food	The food become tasteless	Negative	0	No
213	mitumba	Mandawa	Female	29	26-35	Primary Education	Self-employed	Low	Greater than 5	Muslim	yes	Container without Lid	No	Moist Area	> 2 Months	Yes	Not good for health	Rock salt	Local shops	Less or equal to 30 min	Expensive	Yes	Relatives	I don' know, I just buy	It improve health	Growth abnormality	Positive	12.3	No
214	mitumba	Mandawa	Female	26	26-35	Illiterate	Self-employed	Low	Less than 5	Muslim	yes	Plastic bag	Yes	Moist Area	> 2 Months	No	NA	Common salt	Open market	Less or equal to 30 min	Expensive	Yes	Seller	I don' know, I just buy	It bring taste to the food	The food become tasteless	Negative	0	No
215	mitumba	Mandawa	Female	42	36-45	High Education	Merchant	Average	Less than 5	Muslim	yes	Plastic bag	No	Near Fire	> 2 Months	Yes	Not good for health	Common salt	Open market	Less or equal to 30 min	Expensive	Yes	Health officer	I don' know, I just buy	It improve health	You will get diseases	Positive	4.1	No
216	mitumba	Mandawa	Female	23	18-25	Secondary Education	Self-employed	Low	Greater than 5	Muslim	yes	Plastic bag	No	Moist Area	> 2 Months	Yes	Cause sterility for men and women	Common salt	Local shops	Less or equal to 30 min	Expensive	Yes	Seller	I don' know, I just buy	It bring taste to the food	The food become tasteless	Negative	0	No
217	mitumba	Mandawa	Female	30	26-35	Illiterate	Peasant	Low	Less than 5	Christian	yes	Plastic bag	No	Moist Area	> 2 Months	No	NA	Common salt	Open market	Less or equal to 30 min	Expensive	Yes	Nutritionist	I don' know, I just buy	It bring taste to the food	The food become tasteless	Negative	0	No
218	mitumba	Mandawa	Female	29	26-35	Illiterate	Peasant	Low	Greater than 5	Muslim	yes	Plastic bag	No	Moist Area	> 2 Months	Yes	Cause sterility for men and women	Common salt	Local shops	Less or equal to 30 min	Expensive	Yes	Health officer	I don' know, I just buy	It bring taste to the food	The food become tasteless	Negative	0	No
219	mitumba	Mandawa	Female	28	26-35	Secondary Education	Merchant	Average	Less than 5	Muslim	yes	Plastic bag	Yes	Near Fire	> 2 Months	No	NA	Common salt	Open market	Less or equal to 30 min	Expensive	Yes	Relatives	I don' know, I just buy	It bring taste to the food	The food become tasteless	Negative	0	No
220	mitumba	Mandawa	Female	40	36-45	High Education	Peasant	High	Greater than 5	Muslim	yes	Container without Lid	Yes	Dry Area	> 2 Months	No	NA	Rock salt	Local shops	Less or equal to 30 min	Expensive	Yes	Health officer	I don' know, I just buy	It improve health	You will get diseases	Positive	4.2	No
221	mitumba	Mandawa	Female	26	26-35	Secondary Education	Self-employed	Low	Less than 5	Muslim	yes	Container without Lid	Yes	Near Fire	> 2 Months	Yes	Cause sterility for men and women	Common salt	Open market	Less or equal to 30 min	Expensive	Yes	Health officer	I don' know, I just buy	It gives minerals to the body	Minerl and vitamin deficiency	Negative	0	No
222	mitumba	Mandawa	Female	28	26-35	Illiterate	Peasant	Low	Less than 5	Muslim	yes	Plastic bag	Yes	Moist Area	> 2 Months	No	NA	Rock salt	Open market	Less or equal to 30 min	Expensive	Yes	Seller	I don' know, I just buy	It bring taste to the food	The food become tasteless	Negative	0	No
223	mitumba	Mandawa	Female	45	36-45	Primary Education	Self-employed	Low	Greater than 5	Christian	yes	Container without Lid	Yes	Dry Area	> 2 Months	Yes	Does not stay long because it is in powder form	Common salt	Local shops	Less or equal to 30 min	Expensive	Yes	Health officer	I don' know, I just buy	It bring taste to the food	The food become tasteless	Negative	0	No
224	mitumba	Mandawa	Female	19	18-25	Secondary Education	Self-employed	Average	Greater than 5	Muslim	yes	Container without Lid	No	Dry Area	> 2 Months	No	NA	Common salt	Local shops	Less or equal to 30 min	Expensive	Yes	Health officer	I don' know, I just buy	It improve health	You will get diseases	Negative	0	No
225	mitumba	Mandawa	Female	34	26-35	Illiterate	Peasant	Low	Greater than 5	Muslim	yes	Plastic bag	Yes	Near Fire	> 2 Months	No	NA	Common salt	Open market	Less or equal to 30 min	Expensive	Yes	Relatives	I don' know, I just buy	It bring taste to the food	The food become tasteless	Negative	0	No
226	mitumba	Mandawa	Female	27	26-35	Primary Education	Peasant	Low	Less than 5	Muslim	yes	Plastic bag	Yes	Moist Area	<=2 Months	No	NA	Common salt	Open market	Less or equal to 30 min	Expensive	Yes	Health officer	I don' know, I just buy	It improve bones	Growth abnormality	Negative	0	No
227	mitumba	Mandawa	Female	61	Above 45	Primary Education	Peasant	Low	Greater than 5	Christian	yes	Container with Lid	Yes	Dry Area	> 2 Months	No	NA	Rock salt	Local shops	Less or equal to 30 min	Expensive	Yes	Health officer	I don' know, I just buy	It bring taste to the food	The food become tasteless	Negative	0	No
228	Hotel tatu	Mandawa	Female	38	36-45	High Education	Self-employed	Average	Greater than 5	Muslim	yes	Container without Lid	No	Moist Area	> 2 Months	Yes	Does not stay long because it is in powder form	Rock salt	Local shops	Less or equal to 30 min	Expensive	Yes	Local radio	I don' know, I just buy	It improve health	You will get diseases	Negative	0	No
229	Hotel tatu	Mandawa	Female	45	36-45	Illiterate	Self-employed	Low	Less than 5	Muslim	yes	Plastic bag	No	Moist Area	> 2 Months	Yes	Cause sterility for men and women	Rock salt	Open market	Less or equal to 30 min	Expensive	Yes	Seller	I don' know, I just buy	It gives minerals to the body	Minerl and vitamin deficiency	Negative	0	No
230	Hotel tatu	Mandawa	Female	53	Above 45	Secondary Education	Self-employed	Low	Less than 5	Muslim	yes	Container with Lid	Yes	Moist Area	> 2 Months	Yes	Does not stay long because it is in powder form	Rock salt	Open market	Less or equal to 30 min	Expensive	Yes	Health officer	I don' know, I just buy	It improve health	You will get diseases	Negative	0	No
231	Hotel tatu	Mandawa	Female	29	26-35	Primary Education	Merchant	Low	Greater than 5	Muslim	yes	Plastic bag	No	Moist Area	> 2 Months	Yes	Does not stay long because it is in powder form	Rock salt	Local shops	Less or equal to 30 min	Expensive	Yes	Health officer	I don' know, I just buy	It improve health	You will get diseases	Positive	2.8	No
232	Hotel tatu	Mandawa	Female	32	26-35	Illiterate	Peasant	Low	Greater than 5	Muslim	yes	Container without Lid	No	Moist Area	> 2 Months	Yes	Does not stay long because it is in powder form	Rock salt	Local shops	Less or equal to 30 min	Expensive	Yes	Seller	I don' know, I just buy	It gives minerals to the body	Minerl and vitamin deficiency	Negative	0	No
233	Hotel tatu	Mandawa	Female	35	26-35	Primary Education	Self-employed	Low	Less than 5	Christian	yes	Container without Lid	No	Near Fire	> 2 Months	No	NA	Common salt	Open market	Less or equal to 30 min	Expensive	Yes	Nutritionist	I don' know, I just buy	It improve health	Minerl and vitamin deficiency	Negative	0	No
234	Hotel tatu	Mandawa	Female	70	Above 45	Illiterate	Self-employed	Low	Greater than 5	Muslim	yes	Plastic bag	No	Moist Area	<=2 Months	Yes	Does not stay long because it is in powder form	Rock salt	Local shops	Less or equal to 30 min	Expensive	Yes	Friend	I don' know, I just buy	It improve health	You will get diseases	Negative	0	No
235	Hotel tatu	Mandawa	Female	17	Below 18	Primary Education	Self-employed	Low	Less than 5	Muslim	yes	Container without Lid	Yes	Moist Area	<=2 Months	Yes	Cause sterility for men and women	Rock salt	Open market	Less or equal to 30 min	Expensive	Yes	Health officer	I don' know, I just buy	It bring taste to the food	I Don't know	Negative	0	No
236	Hotel tatu	Mandawa	Female	17	Below 18	Secondary Education	Government Employee	Average	Less than 5	Christian	yes	Plastic bag	No	Near Fire	> 2 Months	No	NA	Rock salt	Open market	Less or equal to 30 min	Expensive	Yes	Relatives	Told by a seller	It improve health	The food become tasteless	Positive	4.7	No
237	Hotel tatu	Mandawa	Female	35	26-35	Primary Education	Peasant	Low	Greater than 5	Muslim	yes	Container with Lid	No	Moist Area	> 2 Months	Yes	Cause sterility for men and women	Rock salt	Local shops	Less or equal to 30 min	Expensive	Yes	Health officer	I don' know, I just buy	It bring taste to the food	The food become tasteless	Negative	0	No
238	Hotel tatu	Mandawa	Female	16	Below 18	Illiterate	Peasant	Low	Less than 5	Christian	yes	Container without Lid	No	Moist Area	> 2 Months	No	NA	Rock salt	Open market	Less or equal to 30 min	Expensive	Yes	Relatives	Told by a seller	It gives minerals to the body	The food become tasteless	Negative	0	No
239	Hotel tatu	Mandawa	Female	27	26-35	Primary Education	Self-employed	Low	Greater than 5	Muslim	yes	Plastic bag	No	Moist Area	> 2 Months	Yes	Not good for health	Rock salt	Local shops	Less or equal to 30 min	Expensive	Yes	Health officer	I read the packaging label	It improve bones	I Don't know	Negative	0	No
240	Hotel tatu	Mandawa	Female	30	26-35	Illiterate	Peasant	Low	Less than 5	Muslim	yes	Plastic bag	Yes	Moist Area	> 2 Months	No	NA	Rock salt	Open market	Less or equal to 30 min	Expensive	Yes	Seller	I read the packaging label	It improve health	The food become tasteless	Negative	0	No
241	Hotel tatu	Mandawa	Female	32	26-35	Primary Education	Self-employed	Low	Less than 5	Muslim	yes	Plastic bag	No	Moist Area	> 2 Months	No	NA	Rock salt	Open market	Less or equal to 30 min	Expensive	Yes	Nutritionist	Told by a seller	It improve health	The food become tasteless	Negative	0	No
242	Hotel tatu	Mandawa	Female	54	Above 45	High Education	Self-employed	Average	Greater than 5	Muslim	yes	Container with Lid	No	Near Fire	> 2 Months	No	NA	Common salt	Local shops	Less or equal to 30 min	Expensive	Yes	Health officer	I read the packaging label	It gives minerals to the body	You will get diseases	Positive	4.1	No
243	Hotel tatu	Mandawa	Female	28	26-35	Secondary Education	Self-employed	Low	Greater than 5	Muslim	yes	Container without Lid	No	Near Fire	> 2 Months	Yes	Cause sterility for men and women	Common salt	Local shops	Less or equal to 30 min	Expensive	Yes	Health officer	I don' know, I just buy	It bring taste to the food	The food become tasteless	Negative	0	No
244	Hotel tatu	Mandawa	Male	34	26-35	Secondary Education	Merchant	Average	Less than 5	Muslim	yes	Plastic bag	No	Near Fire	<=2 Months	No	NA	Common salt	Open market	Less or equal to 30 min	Expensive	Yes	Relatives	I don' know, I just buy	It bring taste to the food	The food become tasteless	Positive	20.8	Yes
245	Hotel tatu	Mandawa	Female	23	18-25	Primary Education	Self-employed	Average	Greater than 5	Muslim	yes	Container without Lid	No	Dry Area	<=2 Months	Yes	Cause sterility for men and women	Rock salt	Local shops	Less or equal to 30 min	Expensive	Yes	Friend	I read the packaging label	It improve health	You will get diseases	Negative	0	No
246	Hotel tatu	Mandawa	Female	25	18-25	Secondary Education	Self-employed	Average	Greater than 5	Muslim	yes	Plastic bag	No	Dry Area	> 2 Months	Yes	Does not stay long because it is in powder form	Rock salt	Local shops	Less or equal to 30 min	Expensive	Yes	Relatives	I don' know, I just buy	It bring taste to the food	The food become tasteless	Positive	5	No
247	Hotel tatu	Mandawa	Female	26	26-35	Primary Education	Self-employed	Low	Less than 5	Muslim	yes	Plastic bag	Yes	Near Fire	> 2 Months	No	NA	Rock salt	Open market	Less or equal to 30 min	Expensive	Yes	Relatives	I don' know, I just buy	It bring taste to the food	The food become tasteless	Positive	4	No
248	Hotel tatu	Mandawa	Female	29	26-35	Secondary Education	Self-employed	Low	Less than 5	Christian	yes	Plastic bag	No	Near Fire	> 2 Months	Yes	Cause sterility for men and women	Common salt	Open market	Less or equal to 30 min	Expensive	Yes	Relatives	I don' know, I just buy	It bring taste to the food	The food become tasteless	Negative	0	No
249	Hotel tatu	Mandawa	Female	17	Below 18	Primary Education	Peasant	Low	Less than 5	Christian	yes	Container without Lid	No	Moist Area	> 2 Months	No	NA	Rock salt	Open market	Less or equal to 30 min	Expensive	Yes	Relatives	I don' know, I just buy	It improve health	You will get diseases	Negative	0	No
250	Hotel tatu	Mandawa	Female	40	36-45	Primary Education	Self-employed	Low	Less than 5	Muslim	yes	Container with Lid	No	Dry Area	<=2 Months	No	NA	Common salt	Open market	Less or equal to 30 min	Expensive	Yes	Health officer	I don' know, I just buy	It gives minerals to the body	Minerl and vitamin deficiency	Negative	0	No
251	Hotel tatu	Mandawa	Female	28	26-35	Primary Education	Merchant	Low	Less than 5	Muslim	yes	Container with Lid	Yes	Dry Area	<=2 Months	No	NA	Common salt	Open market	Less or equal to 30 min	Expensive	Yes	Seller	I don' know, I just buy	It bring taste to the food	The food become tasteless	Negative	0	No
252	Hotel tatu	Mandawa	Female	17	Below 18	Primary Education	Self-employed	Low	Greater than 5	Muslim	yes	Container without Lid	No	Dry Area	<=2 Months	No	NA	Common salt	Local shops	Less or equal to 30 min	Expensive	Yes	Seller	I don' know, I just buy	It improve health	You will get diseases	Positive	11.8	No
253	Hotel tatu	Mandawa	Female	30	26-35	Illiterate	Peasant	Low	Greater than 5	Muslim	yes	Plastic bag	No	Dry Area	<=2 Months	Yes	Not good for health	Common salt	Local shops	Less or equal to 30 min	Expensive	Yes	Seller	I don' know, I just buy	It bring taste to the food	I Don't know	Negative	0	No
254	Hotel tatu	Mandawa	Female	29	26-35	Primary Education	Self-employed	Low	Less than 5	Christian	yes	Container without Lid	No	Dry Area	<=2 Months	Yes	Cause sterility for men and women	Common salt	Open market	Less or equal to 30 min	Expensive	Yes	Health officer	I don' know, I just buy	It improve health	You will get diseases	Negative	0	No
255	Hotel tatu	Mandawa	Male	35	26-35	Primary Education	Self-employed	Average	Less than 5	Muslim	yes	Plastic bag	No	Dry Area	<=2 Months	Yes	Cause sterility for men and women	Common salt	Open market	Less or equal to 30 min	Expensive	Yes	Seller	I don' know, I just buy	It bring taste to the food	The food become tasteless	Negative	0	No
256	Hotel tatu	Mandawa	Female	39	36-45	Illiterate	Self-employed	Average	Greater than 5	Muslim	yes	Plastic bag	No	Dry Area	<=2 Months	Yes	Does not stay long because it is in powder form	Common salt	Local shops	Less or equal to 30 min	Expensive	Yes	Relatives	I don' know, I just buy	It bring taste to the food	The food become tasteless	Negative	0	No
257	Hotel tatu	Mandawa	Female	33	26-35	Primary Education	Peasant	Low	Less than 5	Christian	yes	Plastic bag	No	Dry Area	<=2 Months	Yes	Cause sterility for men and women	Common salt	Open market	Less or equal to 30 min	Expensive	Yes	Health officer	I don' know, I just buy	It bring taste to the food	The food become tasteless	Negative	0	No
258	Hotel tatu	Mandawa	Female	42	36-45	Primary Education	Peasant	Low	Less than 5	Muslim	yes	Container without Lid	No	Near Fire	> 2 Months	No	NA	Rock salt	Open market	Less or equal to 30 min	Expensive	Yes	Relatives	I don' know, I just buy	It improve health	You will get diseases	Negative	0	No
259	Hotel tatu	Mandawa	Female	35	26-35	Primary Education	Peasant	Low	Greater than 5	Muslim	yes	Plastic bag	No	Near Fire	> 2 Months	No	NA	Rock salt	Local shops	Less or equal to 30 min	Expensive	Yes	Health officer	I don' know, I just buy	It improve health	You will get diseases	Negative	0	No
260	Hotel tatu	Mandawa	Female	26	26-35	Secondary Education	Peasant	Average	Less than 5	Muslim	yes	Plastic bag	No	Dry Area	<=2 Months	Yes	Cause sterility for men and women	Common salt	Open market	Less or equal to 30 min	Expensive	Yes	Friend	I don' know, I just buy	It improve health	Growth abnormality	Negative	0	No
261	Hotel tatu	Mandawa	Female	30	26-35	Secondary Education	Peasant	Low	Less than 5	Muslim	yes	Plastic bag	No	Dry Area	<=2 Months	Yes	Does not stay long because it is in powder form	Common salt	Open market	Less or equal to 30 min	Expensive	Yes	Seller	I don' know, I just buy	It bring taste to the food	The food become tasteless	Negative	0	No
262	Hotel tatu	Mandawa	Female	34	26-35	Secondary Education	Peasant	Low	Less than 5	Muslim	yes	Plastic bag	No	Dry Area	<=2 Months	Yes	Cause sterility for men and women	Common salt	Open market	Less or equal to 30 min	Expensive	Yes	Seller	I don' know, I just buy	It bring taste to the food	The food become tasteless	Negative	0	No
263	Hotel tatu	Mandawa	Female	65	Above 45	Primary Education	Peasant	Low	Greater than 5	Muslim	yes	Container without Lid	No	Dry Area	<=2 Months	Yes	Not good for health	Common salt	Local shops	Less or equal to 30 min	Expensive	Yes	Health officer	I don' know, I just buy	It improve health	The food become tasteless	Negative	0	No
264	Hotel tatu	Mandawa	Female	70	Above 45	Primary Education	Peasant	Low	Less than 5	Muslim	yes	Plastic bag	Yes	Dry Area	<=2 Months	No	NA	Common salt	Open market	Less or equal to 30 min	Expensive	Yes	Health officer	I don' know, I just buy	It improve bones	You will get diseases	Negative	0	No
265	Hotel tatu	Mandawa	Female	37	36-45	Primary Education	Self-employed	Low	Greater than 5	Christian	yes	Plastic bag	No	Near Fire	> 2 Months	Yes	Does not stay long because it is in powder form	Common salt	Local shops	Less or equal to 30 min	Expensive	Yes	Health officer	I don' know, I just buy	It improve health	You will get diseases	Negative	0	No
266	Hotel tatu	Mandawa	Female	35	26-35	Primary Education	Peasant	Low	Less than 5	Muslim	yes	Plastic bag	No	Dry Area	<=2 Months	Yes	Does not stay long because it is in powder form	Common salt	Open market	Less or equal to 30 min	Expensive	Yes	Local radio	I read the packaging label	It bring taste to the food	The food become tasteless	Negative	0	No
267	Hotel tatu	Mandawa	Male	32	26-35	Primary Education	Self-employed	Low	Less than 5	Muslim	yes	Container without Lid	No	Near Fire	> 2 Months	Yes	Does not stay long because it is in powder form	Rock salt	Open market	Less or equal to 30 min	Expensive	Yes	Relatives	I read the packaging label	It bring taste to the food	The food become tasteless	Negative	0	No
268	Hotel tatu	Mandawa	Female	26	26-35	Primary Education	Self-employed	Low	Less than 5	Muslim	yes	Plastic bag	No	Dry Area	<=2 Months	Yes	Does not stay long because it is in powder form	Common salt	Open market	Less or equal to 30 min	Expensive	Yes	Seller	I don' know, I just buy	It improve health	You will get diseases	Negative	0	No
269	Hotel tatu	Mandawa	Female	34	26-35	Primary Education	Self-employed	Low	Greater than 5	Muslim	yes	Plastic bag	No	Dry Area	<=2 Months	Yes	Cause sterility for men and women	Common salt	Local shops	Less or equal to 30 min	Expensive	Yes	Relatives	Told by a seller	It bring taste to the food	The food become tasteless	Negative	0	No
270	Hotel tatu	Mandawa	Female	60	Above 45	Secondary Education	Peasant	Low	Greater than 5	Muslim	yes	Plastic bag	No	Moist Area	> 2 Months	Yes	Does not stay long because it is in powder form	Rock salt	Local shops	Less or equal to 30 min	Expensive	Yes	Seller	I read the packaging label	It bring taste to the food	The food become tasteless	Negative	0	No
271	Hotel tatu	Mandawa	Female	27	26-35	Primary Education	Merchant	Low	Greater than 5	Muslim	yes	Plastic bag	No	Moist Area	> 2 Months	Yes	Cause sterility for men and women	Rock salt	Local shops	Less or equal to 30 min	Expensive	Yes	Health officer	I don' know, I just buy	It improve bones	Minerl and vitamin deficiency	Negative	0	No
272	Hotel tatu	Mandawa	Male	32	26-35	Illiterate	Peasant	Average	Greater than 5	Christian	yes	Container without Lid	No	Moist Area	> 2 Months	Yes	Cause sterility for men and women	Rock salt	Local shops	Less or equal to 30 min	Expensive	Yes	Health officer	I don' know, I just buy	It improve health	You will get diseases	Negative	0	No
273	Hotel tatu	Mandawa	Female	43	36-45	Primary Education	Merchant	Low	Less than 5	Muslim	yes	Container without Lid	No	Near Fire	> 2 Months	No	NA	Common salt	Open market	Less or equal to 30 min	Expensive	Yes	Health officer	I don' know, I just buy	It improve health	The food become tasteless	Negative	0	No
274	Hotel tatu	Mandawa	Female	65	Above 45	Illiterate	Merchant	Low	Greater than 5	Muslim	yes	Plastic bag	No	Moist Area	<=2 Months	Yes	Does not stay long because it is in powder form	Rock salt	Local shops	Less or equal to 30 min	Expensive	Yes	Seller	I don' know, I just buy	It improve health	You will get diseases	Negative	0	No
275	Hotel tatu	Mandawa	Female	19	18-25	Primary Education	Self-employed	Low	Less than 5	Christian	yes	Plastic bag	No	Near Fire	> 2 Months	No	NA	Rock salt	Open market	Less or equal to 30 min	Expensive	Yes	Friend	I don' know, I just buy	It improve bones	Growth abnormality	Negative	0	No
276	Hotel tatu	Mandawa	Male	33	26-35	Illiterate	Peasant	Average	Greater than 5	Muslim	yes	Container with Lid	No	Moist Area	> 2 Months	Yes	Cause sterility for men and women	Rock salt	Local shops	Less or equal to 30 min	Expensive	Yes	Seller	Told by a seller	It bring taste to the food	The food become tasteless	Negative	0	No
277	Hotel tatu	Mandawa	Female	56	Above 45	Illiterate	Peasant	Low	Less than 5	Muslim	yes	Container without Lid	No	Moist Area	> 2 Months	No	NA	Rock salt	Open market	Less or equal to 30 min	Expensive	Yes	Seller	Told by a seller	It bring taste to the food	The food become tasteless	Negative	0	No
278	Hotel tatu	Mandawa	Female	28	26-35	Primary Education	Peasant	Low	Greater than 5	Muslim	yes	Plastic bag	No	Moist Area	> 2 Months	Yes	Does not stay long because it is in powder form	Rock salt	Local shops	Less or equal to 30 min	Expensive	Yes	Seller	Told by a seller	It bring taste to the food	The food become tasteless	Negative	0	No
279	Hotel tatu	Mandawa	Male	28	26-35	Illiterate	Peasant	Low	Less than 5	Muslim	yes	Plastic bag	No	Moist Area	> 2 Months	No	NA	Rock salt	Open market	Less or equal to 30 min	Expensive	Yes	Seller	Told by a seller	It bring taste to the food	The food become tasteless	Negative	0	No
280	Hotel tatu	Mandawa	Male	32	26-35	Primary Education	Self-employed	Low	Less than 5	Muslim	yes	Plastic bag	No	Moist Area	> 2 Months	No	NA	Rock salt	Open market	Less or equal to 30 min	Expensive	Yes	Nutritionist	I don' know, I just buy	It improve health	Growth abnormality	Negative	0	No
281	Hotel tatu	Mandawa	Male	45	36-45	High Education	Self-employed	Average	Greater than 5	Muslim	yes	Container with Lid	No	Near Fire	> 2 Months	No	NA	Common salt	Local shops	Less or equal to 30 min	Expensive	Yes	Health officer	I don' know, I just buy	It improve health	You will get diseases	Negative	0	No
282	Kiwawa	Mandawa	Male	28	26-35	Secondary Education	Merchant	Low	Less than 5	Muslim	yes	Plastic bag	No	Dry Area	<=2 Months	No	NA	Common salt	Open market	Less or equal to 30 min	Cheap	Yes	Health officer	I don' know, I just buy	It improve health	Minerl and vitamin deficiency	Positive	24.5	Yes
283	Kiwawa	Mandawa	Male	27	26-35	Primary Education	Self-employed	Low	Greater than 5	Muslim	yes	Container without Lid	No	Dry Area	<=2 Months	Yes	Not good for health	Rock salt	Local shops	Less or equal to 30 min	Expensive	Yes	Relatives	I don' know, I just buy	It improve health	You will get diseases	Negative	0	No
284	Kiwawa	Mandawa	Male	26	26-35	Secondary Education	Peasant	Low	Greater than 5	Muslim	yes	Plastic bag	No	Dry Area	> 2 Months	Yes	Cause sterility for men and women	Common salt	Local shops	Less or equal to 30 min	Expensive	Yes	Local radio	I read the packaging label	It bring taste to the food	The food become tasteless	Negative	0	No
285	Kiwawa	Mandawa	Female	53	Above 45	Illiterate	Peasant	Low	Less than 5	Christian	yes	Container with Lid	No	Dry Area	<=2 Months	Yes	Cause sterility for men and women	Rock salt	Open market	Less or equal to 30 min	Expensive	Yes	Seller	I don' know, I just buy	It improve health	You will get diseases	Positive	16.8	Yes
286	Kiwawa	Mandawa	Male	29	26-35	Primary Education	Peasant	Low	Less than 5	Christian	yes	Plastic bag	No	Near Fire	> 2 Months	No	NA	Rock salt	Open market	Less or equal to 30 min	Expensive	Yes	Seller	Told by a seller	It bring taste to the food	The food become tasteless	Negative	0	No
287	Kiwawa	Mandawa	Male	34	26-35	Secondary Education	Peasant	Low	Less than 5	Christian	yes	Plastic bag	No	Near Fire	> 2 Months	Yes	Not good for health	Common salt	Open market	Less or equal to 30 min	Expensive	Yes	Seller	I read the packaging label	It bring taste to the food	The food become tasteless	Negative	0	No
288	Kiwawa	Mandawa	Male	40	36-45	Primary Education	Peasant	Low	Less than 5	Christian	yes	Container without Lid	No	Moist Area	> 2 Months	No	NA	Rock salt	Open market	Less or equal to 30 min	Expensive	Yes	Health officer	Told by a seller	It bring taste to the food	The food become tasteless	Negative	0	No
289	Kiwawa	Mandawa	Male	32	26-35	Primary Education	Peasant	Low	Less than 5	Muslim	yes	Container with Lid	No	Dry Area	<=2 Months	No	NA	Common salt	Open market	Less or equal to 30 min	Expensive	Yes	Seller	I read the packaging label	It bring taste to the food	The food become tasteless	Negative	0	No
290	Kiwawa	Mandawa	Female	45	36-45	Illiterate	Self-employed	Low	Less than 5	Muslim	yes	Plastic bag	No	Moist Area	> 2 Months	Yes	Cause sterility for men and women	Rock salt	Open market	Less or equal to 30 min	Expensive	Yes	Television	I read the packaging label	It improve bones	You will get diseases	Negative	0	No
291	Kiwawa	Mandawa	Male	36	36-45	High Education	Government Employee	Average	Less than 5	Muslim	yes	Container without Lid	No	Moist Area	<=2 Months	Yes	Does not stay long because it is in powder form	Common salt	Local shops	Less or equal to 30 min	Expensive	Yes	Relatives	I read the packaging label	It improve bones	You will get diseases	Positive	15.9	Yes
292	Kiwawa	Mandawa	Male	32	26-35	Illiterate	Peasant	Low	Less than 5	Muslim	yes	Plastic bag	Yes	Near Fire	> 2 Months	No	NA	Common salt	Open market	Less or equal to 30 min	Expensive	Yes	Relatives	I read the packaging label	It improve bones	You will get diseases	Negative	0	No
293	Kiwawa	Mandawa	Male	60	Above 45	Illiterate	Peasant	Average	Less than 5	Muslim	yes	Plastic bag	No	Moist Area	> 2 Months	No	NA	Rock salt	Open market	Less or equal to 30 min	Expensive	Yes	Health officer	Told by a seller	It bring taste to the food	The food become tasteless	Negative	0	No
294	Kiwawa	Mandawa	Male	27	26-35	Secondary Education	Peasant	Low	Greater than 5	Muslim	yes	Plastic bag	No	Moist Area	<=2 Months	Yes	Does not stay long because it is in powder form	Rock salt	Local shops	Less or equal to 30 min	Expensive	Yes	Health officer	I read the packaging label	It improve health	The food become tasteless	Negative	0	No
295	Kiwawa	Mandawa	Female	35	26-35	Primary Education	Merchant	Low	Less than 5	Muslim	yes	Plastic bag	No	Dry Area	> 2 Months	Yes	Cause sterility for men and women	Common salt	Local shops	Less or equal to 30 min	Expensive	Yes	Nutritionist	I read the packaging label	It improve health	The food become tasteless	Positive	25.1	Yes
296	Kiwawa	Mandawa	Male	32	26-35	Primary Education	Peasant	Low	Greater than 5	Christian	yes	Plastic bag	No	Moist Area	<=2 Months	No	NA	Rock salt	Local shops	Less or equal to 30 min	Expensive	Yes	Health officer	I read the packaging label	It improve health	I Don't know	Negative	0	No
297	Sinza	miteja	Male	53	Above 45	Illiterate	Self-employed	Low	Greater than 5	Christian	yes	Plastic bag	No	Near Fire	<=2 Months	Yes	Not good for health	Rock salt	Salt farms	Less or equal to 30 min	Expensive	No	I don' get any infotmation	I don' know, I just buy	It bring taste to the food	The food become tasteless	Negative	0	No
298	Sinza	miteja	Female	34	26-35	Primary Education	Peasant	Low	Greater than 5	Muslim	yes	Container without Lid	No	Moist Area	<=2 Months	Yes	Cause sterility for men and women	Rock salt	Salt farms	Less or equal to 30 min	Expensive	No	I don' get any infotmation	I don' know, I just buy	It bring taste to the food	The food become tasteless	Negative	0	No
299	Sinza	miteja	Male	56	Above 45	Primary Education	Self-employed	Low	Less than 5	Muslim	yes	Plastic bag	No	Near Fire	<=2 Months	No	NA	Rock salt	Salt farms	Less or equal to 30 min	Expensive	Yes	Relatives	Told by a seller	It improve health	The food become tasteless	Positive	20.3	Yes
300	Sinza	miteja	Male	28	26-35	Illiterate	Peasant	Low	Less than 5	Muslim	yes	Plastic bag	No	Moist Area	> 2 Months	Yes	Cause sterility for men and women	Rock salt	Open market	Less or equal to 30 min	Expensive	Yes	Nutritionist	Told by a seller	It improve health	The food become tasteless	Negative	0	No
301	Sinza	miteja	Male	32	26-35	Primary Education	Peasant	Low	Greater than 5	Muslim	yes	Container without Lid	No	Moist Area	> 2 Months	Yes	Cause sterility for men and women	Rock salt	Salt farms	Less or equal to 30 min	Expensive	No	I don' get any infotmation	I don' know, I just buy	It bring taste to the food	The food become tasteless	Negative	0	No
302	Sinza	miteja	Male	29	26-35	Primary Education	Self-employed	Low	Greater than 5	Muslim	yes	Plastic bag	No	Moist Area	> 2 Months	No	NA	Rock salt	Salt farms	Less or equal to 30 min	Expensive	No	I don' get any infotmation	I don' know, I just buy	It bring taste to the food	The food become tasteless	Negative	0	No
303	Sinza	miteja	Female	32	26-35	Primary Education	Self-employed	Low	Greater than 5	Muslim	yes	Container with Lid	No	Dry Area	<=2 Months	No	NA	Rock salt	Open market	Less or equal to 30 min	Expensive	Yes	Relatives	I read the packaging label	It improve health	The food become tasteless	Positive	16.8	Yes
304	Sinza	miteja	Male	29	26-35	Primary Education	Peasant	Low	Greater than 5	Christian	yes	Container with Lid	No	Moist Area	<=2 Months	No	NA	Rock salt	Salt farms	Less or equal to 30 min	Expensive	Yes	Relatives	I read the packaging label	It improve health	The food become tasteless	Negative	0	No
305	Sinza	miteja	Male	30	26-35	Primary Education	Peasant	Low	Less than 5	Muslim	yes	Plastic bag	Yes	Near Fire	<=2 Months	No	NA	Rock salt	Open market	Less or equal to 30 min	Expensive	No	I don' get any infotmation	I don' know, I just buy	It bring taste to the food	The food become tasteless	Negative	0	No
306	Sinza	miteja	Male	59	Above 45	Primary Education	Peasant	Low	Less than 5	Muslim	yes	Container with Lid	No	Moist Area	<=2 Months	No	NA	Rock salt	Salt farms	Less or equal to 30 min	Cheap	Yes	Nutritionist	0	It improve health	I Don't know	Positive	15.2	Yes
307	Sinza	miteja	Female	31	26-35	Primary Education	Peasant	Low	Greater than 5	Christian	yes	Plastic bag	No	Near Fire	> 2 Months	No	NA	Rock salt	Salt farms	Less or equal to 30 min	Expensive	Yes	Health officer	I read the packaging label	It gives minerals to the body	The food become tasteless	Negative	0	No
308	Sinza	miteja	Female	29	26-35	Secondary Education	Government Employee	Average	Greater than 5	Muslim	yes	Container with Lid	No	Moist Area	> 2 Months	No	NA	Rock salt	Salt farms	Less or equal to 30 min	Expensive	No	I don' get any infotmation	I don' know, I just buy	It improve bones	The food become tasteless	Negative	0	No
309	Sinza	miteja	Female	32	26-35	Primary Education	Merchant	Low	Greater than 5	Muslim	yes	Container without Lid	No	Dry Area	<=2 Months	No	NA	Common salt	Local shops	Less or equal to 30 min	Expensive	Yes	Seller	Told by a seller	It improve health	The food become tasteless	Positive	15	Yes
310	Sinza	miteja	Male	26	26-35	Secondary Education	Self-employed	Low	Greater than 5	Muslim	yes	Container without Lid	No	Near Fire	<=2 Months	No	NA	Rock salt	Local shops	Less or equal to 30 min	Expensive	Yes	Seller	I read the packaging label	It improve health	The food become tasteless	Negative	0	No
311	Sinza	miteja	Male	28	26-35	High Education	Government Employee	Average	Less than 5	Muslim	yes	Container with Lid	No	Dry Area	<=2 Months	No	NA	Common salt	Open market	Less or equal to 30 min	Expensive	Yes	Nutritionist	I read the packaging label	It improve health	The food become tasteless	Positive	20.9	Yes
312	Sinza	miteja	Female	20	18-25	Illiterate	Peasant	Low	Less than 5	Christian	yes	Container without Lid	No	Near Fire	<=2 Months	Yes	Not good for health	Rock salt	Local shops	Less or equal to 30 min	Expensive	Yes	Local radio	Told by a seller	It improve health	The food become tasteless	Negative	0	No
313	Sinza	miteja	Male	27	26-35	Illiterate	Peasant	Average	Less than 5	Muslim	yes	Container without Lid	No	Dry Area	<=2 Months	Yes	Cause sterility for men and women	Rock salt	Open market	Less or equal to 30 min	Expensive	Yes	Relatives	Told by a seller	It improve health	The food become tasteless	Negative	0	No
314	Sinza	miteja	Female	29	26-35	Illiterate	Peasant	Average	Less than 5	Muslim	yes	Container without Lid	No	Dry Area	> 2 Months	No	NA	Rock salt	Local shops	Less or equal to 30 min	Expensive	No	I don' get any infotmation	I don' know, I just buy	It improve bones	The food become tasteless	Negative	0	No
315	Sinza	miteja	Male	27	26-35	Illiterate	Peasant	Average	Greater than 5	Muslim	yes	Container without Lid	No	Dry Area	<=2 Months	No	NA	Rock salt	Salt farms	Less or equal to 30 min	Expensive	No	I don' get any infotmation	I don' know, I just buy	It improve health	The food become tasteless	Negative	0	No
316	Sinza	miteja	Female	32	26-35	Illiterate	Peasant	Average	Greater than 5	Muslim	yes	Container without Lid	No	Dry Area	<=2 Months	Yes	Not good for health	Rock salt	Salt farms	Less or equal to 30 min	Expensive	Yes	Relatives	Told by a seller	It improve health	The food become tasteless	Positive	15.2	Yes
317	Sinza	miteja	Male	31	26-35	Illiterate	Peasant	Average	Less than 5	Muslim	yes	Container without Lid	No	Near Fire	> 2 Months	No	NA	Common salt	Open market	Less or equal to 30 min	Expensive	Yes	Relatives	I read the packaging label	It gives minerals to the body	The food become tasteless	Negative	0	No
318	Sinza	miteja	Female	26	26-35	Illiterate	Peasant	Low	Greater than 5	Muslim	yes	Container without Lid	No	Dry Area	> 2 Months	Yes	Does not stay long because it is in powder form	Rock salt	Salt farms	Less or equal to 30 min	Expensive	No	I don' get any infotmation	I don' know, I just buy	It gives minerals to the body	The food become tasteless	Negative	0	No
319	Sinza	miteja	Male	70	Above 45	Illiterate	Peasant	Low	Greater than 5	Muslim	yes	Container without Lid	No	Dry Area	<=2 Months	No	NA	Common salt	Local shops	Less or equal to 30 min	Expensive	No	I don' get any infotmation	I don' know, I just buy	It improve health	The food become tasteless	Negative	0	No
320	Sinza	miteja	Female	41	36-45	Illiterate	Peasant	Average	Greater than 5	Muslim	yes	Container without Lid	No	Dry Area	> 2 Months	No	NA	Common salt	Salt farms	Less or equal to 30 min	Expensive	Yes	Seller	I read the packaging label	It improve health	I Don't know	Negative	0	No
321	Sinza	miteja	Male	34	26-35	Illiterate	Peasant	Low	Less than 5	Muslim	yes	Container with Lid	No	Dry Area	<=2 Months	No	NA	Common salt	Salt farms	Less or equal to 30 min	Expensive	No	I don' get any infotmation	I don' know, I just buy	It improve health	The food become tasteless	Positive	24.3	Yes
322	Sinza	miteja	Male	26	26-35	Primary Education	Peasant	Low	Greater than 5	Muslim	yes	Container with Lid	No	Near Fire	> 2 Months	Yes	Cause sterility for men and women	Common salt	Local shops	Less or equal to 30 min	Expensive	No	I don' get any infotmation	I don' know, I just buy	It gives minerals to the body	The food become tasteless	Negative	0	No
323	Sinza	miteja	Male	58	Above 45	Illiterate	Peasant	Average	Greater than 5	Muslim	yes	Container with Lid	No	Near Fire	> 2 Months	No	NA	Common salt	Local shops	Less or equal to 30 min	Expensive	No	I don' get any infotmation	I don' know, I just buy	It improve health	The food become tasteless	Negative	0	No
324	Sinza	miteja	Male	40	36-45	Primary Education	Peasant	Low	Greater than 5	Muslim	yes	Container with Lid	No	Moist Area	> 2 Months	No	NA	Common salt	Local shops	Less or equal to 30 min	Expensive	Yes	Nutritionist	I read the packaging label	It improve health	The food become tasteless	Negative	0	No
325	Sinza	miteja	Male	54	Above 45	Illiterate	Peasant	Average	Greater than 5	Muslim	yes	Container without Lid	No	Moist Area	> 2 Months	Yes	Not good for health	Rock salt	Salt farms	Less or equal to 30 min	Expensive	No	I don' get any infotmation	I don' know, I just buy	It improve health	I Don't know	Negative	0	No
326	Sinza	miteja	Female	29	26-35	Illiterate	Merchant	Low	Less than 5	Muslim	yes	Container with Lid	No	Moist Area	> 2 Months	Yes	Does not stay long because it is in powder form	Common salt	Salt farms	Less or equal to 30 min	Expensive	Yes	Seller	I read the packaging label	It improve health	The food become tasteless	Positive	16	Yes
327	Sinza	miteja	Male	31	26-35	Illiterate	Merchant	Low	Greater than 5	Christian	yes	Container with Lid	No	Dry Area	> 2 Months	Yes	Does not stay long because it is in powder form	Common salt	Local shops	Less or equal to 30 min	Expensive	Yes	Health officer	I read the packaging label	It gives minerals to the body	You will get diseases	Negative	0	No
328	Sinza	miteja	Male	34	26-35	Primary Education	Government Employee	Average	Greater than 5	Christian	yes	Container without Lid	No	Dry Area	> 2 Months	No	NA	Common salt	Local shops	Less or equal to 30 min	Expensive	Yes	Health officer	I don' know, I just buy	It improve health	You will get diseases	Negative	0	No
329	Sinza	miteja	Male	42	36-45	Primary Education	Self-employed	Low	Greater than 5	Muslim	yes	Container with Lid	No	Dry Area	<=2 Months	No	NA	Rock salt	Local shops	Less or equal to 30 min	Expensive	Yes	Nutritionist	I don' know, I just buy	It improve health	You will get diseases	Negative	0	No
330	Sinza	miteja	Male	36	36-45	Primary Education	Peasant	Low	Greater than 5	Christian	yes	Plastic bag	No	Near Fire	> 2 Months	Yes	Cause sterility for men and women	Common salt	Local shops	Less or equal to 30 min	Expensive	No	I don' get any infotmation	I don' know, I just buy	It improve bones	The food become tasteless	Negative	0	No
331	Sinza	miteja	Female	29	26-35	Illiterate	Peasant	Low	Less than 5	Muslim	yes	Container without Lid	No	Near Fire	> 2 Months	No	NA	Common salt	Local shops	Less or equal to 30 min	Expensive	Yes	Friend	I don' know, I just buy	It improve health	You will get diseases	Positive	21.6	Yes
332	Matandu	miteja	Male	35	26-35	Secondary Education	Merchant	Low	Greater than 5	Muslim	yes	Plastic bag	No	Moist Area	> 2 Months	No	NA	Common salt	Local shops	Less or equal to 30 min	Expensive	Yes	Relatives	I don' know, I just buy	It gives minerals to the body	You will get diseases	Negative	0	No
333	Matandu	miteja	Female	17	Below 18	Primary Education	Self-employed	Low	Less than 5	Christian	yes	Plastic bag	No	Moist Area	> 2 Months	Yes	Not good for health	Rock salt	Open market	Less or equal to 30 min	Expensive	Yes	Relatives	I don' know, I just buy	It gives minerals to the body	You will get diseases	Negative	0	No
334	Matandu	miteja	Male	28	26-35	Primary Education	Peasant	Low	Less than 5	Muslim	yes	Plastic bag	No	Moist Area	> 2 Months	No	NA	Common salt	Open market	Less or equal to 30 min	Expensive	No	I don' get any infotmation	I don' know, I just buy	It improve health	The food become tasteless	Negative	0	No
335	Matandu	miteja	Male	34	26-35	Secondary Education	Government Employee	Low	Greater than 5	Muslim	yes	Plastic bag	No	Dry Area	> 2 Months	Yes	Cause sterility for men and women	Common salt	Salt farms	Less or equal to 30 min	Expensive	No	I don' get any infotmation	I don' know, I just buy	It improve health	The food become tasteless	Negative	0	No
336	Matandu	miteja	Male	30	26-35	Illiterate	Peasant	Average	Less than 5	Christian	yes	Plastic bag	No	Moist Area	> 2 Months	No	NA	Common salt	Open market	Less or equal to 30 min	Cheap	No	I don' get any infotmation	I don' know, I just buy	It improve health	The food become tasteless	Positive	22	Yes
337	Matandu	miteja	Male	27	26-35	Illiterate	Peasant	Low	Greater than 5	Muslim	yes	Plastic bag	No	Near Fire	<=2 Months	No	NA	Common salt	Salt farms	Less or equal to 30 min	Expensive	No	I don' get any infotmation	I don' know, I just buy	It improve health	The food become tasteless	Negative	0	No
338	Matandu	miteja	Male	28	26-35	Primary Education	Peasant	Low	Less than 5	Muslim	yes	Plastic bag	No	Near Fire	> 2 Months	Yes	Does not stay long because it is in powder form	Common salt	Open market	Less or equal to 30 min	Expensive	No	I don' get any infotmation	I don' know, I just buy	It gives minerals to the body	The food become tasteless	Negative	0	No
339	Matandu	miteja	Male	35	26-35	Primary Education	Merchant	Average	Greater than 5	Muslim	yes	Plastic bag	No	Near Fire	> 2 Months	Yes	Does not stay long because it is in powder form	Common salt	Local shops	Less or equal to 30 min	Expensive	No	I don' get any infotmation	I don' know, I just buy	It improve health	The food become tasteless	Positive	6.1	No
340	Matandu	miteja	Male	17	Below 18	Primary Education	Merchant	Average	Greater than 5	Muslim	yes	Plastic bag	No	Moist Area	> 2 Months	Yes	Cause sterility for men and women	Rock salt	Local shops	Less or equal to 30 min	Expensive	No	I don' get any infotmation	I don' know, I just buy	It improve health	The food become tasteless	Negative	0	No
341	Matandu	miteja	Male	38	36-45	Secondary Education	Government Employee	Average	Greater than 5	Muslim	yes	Container without Lid	No	Dry Area	<=2 Months	Yes	Not good for health	Rock salt	Local shops	Less or equal to 30 min	Expensive	No	I don' get any infotmation	I don' know, I just buy	It improve bones	I Don't know	Positive	5.2	No
342	Matandu	miteja	Male	27	26-35	Primary Education	Merchant	Average	Less than 5	Muslim	yes	Container with Lid	No	Near Fire	> 2 Months	No	NA	Common salt	Open market	More than 30 min	Expensive	No	I don' get any infotmation	I don' know, I just buy	It improve bones	The food become tasteless	Negative	0	No
343	Matandu	miteja	Male	34	26-35	Primary Education	Peasant	Low	Greater than 5	Christian	yes	Container without Lid	No	Dry Area	> 2 Months	Yes	Not good for health	Rock salt	Open market	Less or equal to 30 min	Expensive	Yes	Health officer	I don' know, I just buy	It gives minerals to the body	Minerl and vitamin deficiency	Positive	17.4	Yes
344	Matandu	miteja	Male	34	26-35	Primary Education	Peasant	Low	Greater than 5	Muslim	yes	Container without Lid	No	Moist Area	<=2 Months	Yes	Does not stay long because it is in powder form	Common salt	Salt farms	More than 30 min	Expensive	No	I don' get any infotmation	I don' know, I just buy	It improve health	The food become tasteless	Negative	0	No
345	Matandu	miteja	Male	32	26-35	Secondary Education	Self-employed	Low	Greater than 5	Muslim	yes	Plastic bag	No	Dry Area	<=2 Months	Yes	Not good for health	Common salt	Local shops	Less or equal to 30 min	Expensive	No	I don' get any infotmation	I don' know, I just buy	It improve health	The food become tasteless	Negative	0	No
346	Matandu	miteja	Male	34	26-35	Illiterate	Peasant	Average	Less than 5	Muslim	yes	Plastic bag	No	Dry Area	> 2 Months	No	NA	Common salt	Open market	More than 30 min	Expensive	No	I don' get any infotmation	I don' know, I just buy	It gives minerals to the body	The food become tasteless	Negative	0	No
347	Matandu	miteja	Male	30	26-35	Primary Education	Peasant	Low	Greater than 5	Muslim	yes	Plastic bag	No	Moist Area	> 2 Months	No	NA	Rock salt	Salt farms	More than 30 min	Expensive	Yes	Health officer	I don' know, I just buy	It improve health	You will get diseases	Negative	0	No
348	Matandu	miteja	Male	20	18-25	Secondary Education	Peasant	Low	Less than 5	Muslim	yes	Container without Lid	No	Dry Area	<=2 Months	No	NA	Common salt	Local shops	More than 30 min	Cheap	Yes	Seller	I don' know, I just buy	It improve health	You will get diseases	Positive	20.3	Yes
349	Matandu	miteja	Male	30	26-35	Primary Education	Peasant	Low	Greater than 5	Muslim	yes	Container without Lid	No	Near Fire	<=2 Months	No	NA	Rock salt	Local shops	More than 30 min	Expensive	No	I don' get any infotmation	I don' know, I just buy	It improve health	The food become tasteless	Positive	6.2	No
350	Matandu	miteja	Male	64	Above 45	Secondary Education	Self-employed	Average	Greater than 5	Muslim	yes	Container with Lid	No	Moist Area	> 2 Months	Yes	Does not stay long because it is in powder form	Common salt	Local shops	More than 30 min	Expensive	No	I don' get any infotmation	I don' know, I just buy	It improve health	The food become tasteless	Negative	0	No
351	Matandu	miteja	Male	30	26-35	Secondary Education	Peasant	Low	Greater than 5	Muslim	yes	Plastic bag	Yes	Dry Area	> 2 Months	Yes	Does not stay long because it is in powder form	Common salt	Local shops	More than 30 min	Expensive	No	I don' get any infotmation	I don' know, I just buy	It improve health	The food become tasteless	Negative	0	No
352	Matandu	miteja	Male	29	26-35	Primary Education	Peasant	Low	Greater than 5	Muslim	yes	Container with Lid	Yes	Near Fire	<=2 Months	No	NA	Common salt	Local shops	More than 30 min	Expensive	Yes	Relatives	I don' know, I just buy	It improve bones	You will get diseases	Negative	0	No
353	Matandu	miteja	Female	34	26-35	Illiterate	Peasant	Low	Greater than 5	Muslim	yes	Plastic bag	Yes	Dry Area	<=2 Months	No	NA	Common salt	Open market	Less or equal to 30 min	Expensive	Yes	Health officer	I don' know, I just buy	It improve health	You will get diseases	Positive	21.1	Yes
354	Matandu	miteja	Male	32	26-35	Illiterate	Peasant	Average	Greater than 5	Christian	yes	Container without Lid	No	Moist Area	> 2 Months	No	NA	Rock salt	Local shops	More than 30 min	Expensive	No	I don' get any infotmation	I don' know, I just buy	It improve bones	The food become tasteless	Negative	0	No
355	Matandu	miteja	Male	19	18-25	High Education	Government Employee	High	Greater than 5	Muslim	yes	Container with Lid	Yes	Moist Area	<=2 Months	No	NA	Common salt	Local shops	More than 30 min	Expensive	No	I don' get any infotmation	I don' know, I just buy	It improve health	The food become tasteless	Positive	4.3	No
356	Matandu	miteja	Male	44	36-45	Illiterate	Peasant	Low	Greater than 5	Muslim	yes	Plastic bag	No	Dry Area	> 2 Months	No	NA	Common salt	Salt farms	More than 30 min	Expensive	No	I don' get any infotmation	I don' know, I just buy	It improve health	The food become tasteless	Negative	0	No
357	Matandu	miteja	Male	34	26-35	Primary Education	Peasant	Low	Less than 5	Muslim	yes	Plastic bag	Yes	Moist Area	> 2 Months	No	NA	Common salt	Salt farms	More than 30 min	Expensive	Yes	Health officer	I don' know, I just buy	It improve health	Minerl and vitamin deficiency	Positive	15.6	Yes
358	Matandu	miteja	Male	29	26-35	Primary Education	Peasant	Low	Greater than 5	Muslim	yes	Container without Lid	Yes	Moist Area	> 2 Months	Yes	Not good for health	Rock salt	Local shops	Less or equal to 30 min	Expensive	No	I don' get any infotmation	I don' know, I just buy	It improve health	The food become tasteless	Negative	0	No
359	Matandu	miteja	Male	30	26-35	Primary Education	Peasant	Low	Greater than 5	Muslim	yes	Container without Lid	Yes	Moist Area	<=2 Months	Yes	Cause sterility for men and women	Common salt	Salt farms	More than 30 min	Expensive	No	I don' get any infotmation	I don' know, I just buy	It improve health	The food become tasteless	Negative	0	No
360	Kibaoni	miteja	Male	30	26-35	High Education	Merchant	Average	Greater than 5	Muslim	yes	Plastic bag	Yes	Moist Area	<=2 Months	No	NA	Common salt	Open market	More than 30 min	Expensive	No	I don' get any infotmation	I don' know, I just buy	It gives minerals to the body	The food become tasteless	Negative	0	No
361	Kibaoni	miteja	Female	44	36-45	Primary Education	Peasant	Low	Less than 5	Muslim	yes	Container with Lid	No	Dry Area	> 2 Months	No	NA	Common salt	Local shops	Less or equal to 30 min	Expensive	Yes	Health officer	I don' know, I just buy	It improve health	Minerl and vitamin deficiency	Positive	17.8	Yes
362	Kibaoni	miteja	Male	37	36-45	Secondary Education	Self-employed	Low	Greater than 5	Muslim	yes	Container with Lid	No	Moist Area	<=2 Months	Yes	Not good for health	Rock salt	Salt farms	More than 30 min	Expensive	No	I don' get any infotmation	I don' know, I just buy	It improve health	The food become tasteless	Positive	6.1	No
363	Kibaoni	miteja	Male	30	26-35	Primary Education	Merchant	Low	Less than 5	Muslim	yes	Container with Lid	No	Dry Area	> 2 Months	No	NA	Rock salt	Open market	Less or equal to 30 min	Expensive	Yes	Health officer	I don' know, I just buy	It gives minerals to the body	Minerl and vitamin deficiency	Negative	0	No
364	Kibaoni	miteja	Male	29	26-35	Primary Education	Peasant	Low	Greater than 5	Muslim	yes	Container without Lid	No	Moist Area	<=2 Months	Yes	Does not stay long because it is in powder form	Rock salt	Local shops	Less or equal to 30 min	Expensive	No	I don' get any infotmation	I don' know, I just buy	It improve bones	The food become tasteless	Negative	0	No
365	Kibaoni	miteja	Male	30	26-35	Secondary Education	Government Employee	Average	Greater than 5	Muslim	yes	Container with Lid	Yes	Dry Area	> 2 Months	Yes	Does not stay long because it is in powder form	Rock salt	Salt farms	More than 30 min	Expensive	No	I don' get any infotmation	I don' know, I just buy	It improve health	The food become tasteless	Negative	0	No
366	Kibaoni	miteja	Female	27	26-35	Primary Education	Merchant	Low	Less than 5	Muslim	yes	Plastic bag	Yes	Dry Area	> 2 Months	No	NA	Common salt	Salt farms	Less or equal to 30 min	Expensive	No	I don' get any infotmation	I don' know, I just buy	It improve health	The food become tasteless	Positive	19.2	Yes
367	Kibaoni	miteja	Male	31	26-35	Primary Education	Self-employed	Low	Greater than 5	Muslim	yes	Container with Lid	Yes	Near Fire	> 2 Months	Yes	Does not stay long because it is in powder form	Common salt	Salt farms	Less or equal to 30 min	Expensive	No	I don' get any infotmation	I don' know, I just buy	It gives minerals to the body	The food become tasteless	Positive	8.1	No
368	Kibaoni	miteja	Male	35	26-35	Illiterate	Self-employed	Average	Greater than 5	Muslim	yes	Plastic bag	Yes	Moist Area	> 2 Months	Yes	Cause sterility for men and women	Rock salt	Salt farms	More than 30 min	Expensive	No	I don' get any infotmation	I don' know, I just buy	It gives minerals to the body	The food become tasteless	Negative	0	No
369	Kibaoni	miteja	Male	37	36-45	Primary Education	Merchant	Average	Greater than 5	Muslim	yes	Container without Lid	No	Moist Area	> 2 Months	Yes	Not good for health	Common salt	Local shops	More than 30 min	Expensive	No	I don' get any infotmation	I don' know, I just buy	It improve health	The food become tasteless	Negative	0	No
370	Kibaoni	miteja	Male	32	26-35	Illiterate	Self-employed	Low	Less than 5	Muslim	yes	Container without Lid	No	Moist Area	<=2 Months	No	NA	Rock salt	Local shops	Less or equal to 30 min	Expensive	Yes	Relatives	I don' know, I just buy	It improve health	You will get diseases	Positive	16.9	Yes
371	Njia nne	Tingi	Male	30	26-35	Illiterate	Self-employed	Average	Less than 5	Christian	yes	Container with Lid	Yes	Dry Area	<=2 Months	No	NA	Rock salt	Open market	More than 30 min	Expensive	Yes	Health officer	I don' know, I just buy	It improve health	You will get diseases	Negative	0	No
372	Njia nne	Tingi	Male	19	18-25	Illiterate	Peasant	Average	Greater than 5	Muslim	yes	Plastic bag	Yes	Moist Area	> 2 Months	No	NA	Rock salt	Salt farms	Less or equal to 30 min	Expensive	No	I don' get any infotmation	I don' know, I just buy	It improve health	The food become tasteless	Negative	0	No
373	Njia nne	Tingi	Male	32	26-35	Primary Education	Merchant	Low	Greater than 5	Muslim	yes	Plastic bag	Yes	Moist Area	> 2 Months	Yes	Does not stay long because it is in powder form	Rock salt	Salt farms	Less or equal to 30 min	Expensive	No	I don' get any infotmation	I don' know, I just buy	It improve health	The food become tasteless	Positive	2.1	No
374	Njia nne	Tingi	Female	26	26-35	Illiterate	Peasant	Low	Less than 5	Muslim	yes	Plastic bag	No	Dry Area	<=2 Months	Yes	Does not stay long because it is in powder form	Common salt	Local shops	More than 30 min	Expensive	No	I don' get any infotmation	I don' know, I just buy	It improve bones	The food become tasteless	Positive	19.8	Yes
375	Njia nne	Tingi	Male	35	26-35	Primary Education	Peasant	Low	Greater than 5	Muslim	yes	Container without Lid	No	Near Fire	<=2 Months	Yes	Not good for health	Rock salt	Local shops	Less or equal to 30 min	Expensive	Yes	Seller	I don' know, I just buy	It improve bones	You will get diseases	Negative	0	No
376	Njia nne	Tingi	Male	70	Above 45	Primary Education	Peasant	Low	Less than 5	Muslim	yes	Plastic bag	No	Near Fire	> 2 Months	No	NA	Common salt	Open market	More than 30 min	Expensive	No	I don' get any infotmation	I don' know, I just buy	It improve health	The food become tasteless	Negative	0	No
377	Njia nne	Tingi	Female	34	26-35	Primary Education	Peasant	Low	Less than 5	Muslim	yes	Plastic bag	No	Dry Area	<=2 Months	No	NA	Rock salt	Open market	More than 30 min	Expensive	Yes	Health officer	I don' know, I just buy	It improve health	You will get diseases	Positive	16.7	Yes
378	Njia nne	Tingi	Male	32	26-35	Primary Education	Merchant	Average	Greater than 5	Muslim	yes	Plastic bag	Yes	Moist Area	> 2 Months	Yes	Not good for health	Rock salt	Salt farms	More than 30 min	Expensive	No	I don' get any infotmation	I don' know, I just buy	It improve health	The food become tasteless	Negative	0	No
379	Njia nne	Tingi	Male	41	36-45	Secondary Education	Self-employed	Low	Less than 5	Muslim	yes	Plastic bag	No	Near Fire	> 2 Months	Yes	Does not stay long because it is in powder form	Rock salt	Open market	More than 30 min	Expensive	Yes	Relatives	I don' know, I just buy	It improve health	You will get diseases	Negative	0	No
380	Njia nne	Tingi	Male	56	Above 45	Illiterate	Peasant	High	Greater than 5	Muslim	yes	Plastic bag	No	Dry Area	<=2 Months	No	NA	Common salt	Local shops	More than 30 min	Expensive	No	I don' get any infotmation	I don' know, I just buy	It gives minerals to the body	The food become tasteless	Negative	0	No
381	Njia nne	Tingi	Male	33	26-35	Primary Education	Peasant	Low	Greater than 5	Muslim	yes	Plastic bag	No	Dry Area	<=2 Months	No	NA	Rock salt	Open market	Less or equal to 30 min	Expensive	Yes	Friend	I don' know, I just buy	It gives minerals to the body	Minerl and vitamin deficiency	Positive	15.9	Yes
382	Njia nne	Tingi	Male	45	36-45	Secondary Education	Merchant	Low	Greater than 5	Muslim	yes	Plastic bag	No	Moist Area	<=2 Months	Yes	Cause sterility for men and women	Common salt	Salt farms	More than 30 min	Expensive	Yes	Seller	I don' know, I just buy	It improve health	Growth abnormality	Negative	0	No
383	Njia nne	Tingi	Female	19	18-25	Primary Education	Self-employed	Low	Greater than 5	Muslim	yes	Plastic bag	No	Moist Area	> 2 Months	No	NA	Rock salt	Local shops	Less or equal to 30 min	Expensive	No	I don' get any infotmation	I don' know, I just buy	It improve health	The food become tasteless	Negative	0	No
384	Njia nne	Tingi	Female	32	26-35	Secondary Education	Self-employed	Average	Greater than 5	Muslim	yes	Plastic bag	No	Dry Area	<=2 Months	Yes	Not good for health	Common salt	Salt farms	Less or equal to 30 min	Expensive	Yes	Health officer	I don' know, I just buy	It improve bones	You will get diseases	Negative	0	No
385	Njia nne	Tingi	Male	28	26-35	Illiterate	Peasant	Low	Less than 5	Muslim	yes	Plastic bag	No	Moist Area	<=2 Months	No	NA	Common salt	Local shops	More than 30 min	Cheap	Yes	Relatives	I don' know, I just buy	It improve health	You will get diseases	Positive	17.3	Yes
386	Njia nne	Tingi	Male	31	26-35	High Education	Merchant	Average	Greater than 5	Muslim	yes	Plastic bag	No	Near Fire	> 2 Months	Yes	Does not stay long because it is in powder form	Common salt	Salt farms	More than 30 min	Expensive	Yes	Seller	I don' know, I just buy	It gives minerals to the body	Minerl and vitamin deficiency	Negative	0	No
387	Njia nne	Tingi	Female	35	26-35	High Education	Peasant	Average	Less than 5	Christian	yes	Plastic bag	No	Near Fire	> 2 Months	Yes	Cause sterility for men and women	Common salt	Open market	Less or equal to 30 min	Expensive	Yes	Nutritionist	I don' know, I just buy	It improve health	You will get diseases	Negative	0	No
388	Njia nne	Tingi	Male	42	36-45	Illiterate	Peasant	Low	Greater than 5	Christian	yes	Plastic bag	No	Dry Area	> 2 Months	No	NA	Rock salt	Salt farms	More than 30 min	Expensive	Yes	Health officer	I don' know, I just buy	It improve health	You will get diseases	Negative	0	No
389	Njia nne	Tingi	Female	39	36-45	Primary Education	Self-employed	Low	Less than 5	Muslim	yes	Plastic bag	No	Near Fire	<=2 Months	No	NA	Rock salt	Salt farms	More than 30 min	Expensive	Yes	Seller	I don' know, I just buy	It improve bones	You will get diseases	Positive	23.7	Yes
390	Njia nne	Tingi	Male	34	26-35	Illiterate	Peasant	Low	Greater than 5	Muslim	yes	Plastic bag	No	Moist Area	<=2 Months	Yes	Not good for health	Rock salt	Local shops	More than 30 min	Cheap	No	I don' get any infotmation	I don' know, I just buy	It improve health	The food become tasteless	Negative	0	No
391	Njia nne	Tingi	Male	30	26-35	Primary Education	Merchant	Low	Greater than 5	Muslim	yes	Plastic bag	No	Dry Area	<=2 Months	No	NA	Rock salt	Local shops	More than 30 min	Cheap	No	I don' get any infotmation	I don' know, I just buy	It improve health	The food become tasteless	Negative	0	No
392	Njia nne	Tingi	Male	36	36-45	Primary Education	Merchant	Low	Greater than 5	Muslim	yes	Plastic bag	No	Near Fire	<=2 Months	Yes	Not good for health	Common salt	Local shops	More than 30 min	Cheap	No	I don' get any infotmation	I don' know, I just buy	It improve health	The food become tasteless	Negative	0	No
393	Njia nne	Tingi	Male	37	36-45	Illiterate	Self-employed	Low	Less than 5	Muslim	yes	Plastic bag	No	Dry Area	> 2 Months	Yes	Does not stay long because it is in powder form	Rock salt	Open market	More than 30 min	Cheap	No	I don' get any infotmation	I don' know, I just buy	It improve health	The food become tasteless	Negative	0	No
394	Njia nne	Tingi	Female	29	26-35	Primary Education	Self-employed	Low	Less than 5	Muslim	yes	Plastic bag	No	Moist Area	<=2 Months	No	NA	Rock salt	Local shops	Less or equal to 30 min	Expensive	Yes	Relatives	I don' know, I just buy	It improve bones	You will get diseases	Positive	18.2	Yes
395	Njia nne	Tingi	Male	62	Above 45	Illiterate	Peasant	Low	Greater than 5	Muslim	yes	Container with Lid	No	Moist Area	<=2 Months	No	NA	Common salt	Local shops	More than 30 min	Cheap	No	I don' get any infotmation	I don' know, I just buy	It improve health	The food become tasteless	Negative	0	No
396	Njia nne	Tingi	Male	41	36-45	Illiterate	Peasant	Low	Greater than 5	Muslim	yes	Plastic bag	No	Moist Area	<=2 Months	Yes	Does not stay long because it is in powder form	Common salt	Local shops	More than 30 min	Cheap	No	I don' get any infotmation	I don' know, I just buy	It improve bones	The food become tasteless	Negative	0	No
397	Njia nne	Tingi	Male	57	Above 45	Primary Education	Self-employed	Low	Greater than 5	Muslim	yes	Plastic bag	No	Moist Area	<=2 Months	No	NA	Rock salt	Local shops	Less or equal to 30 min	Cheap	No	I don' get any infotmation	I don' know, I just buy	It improve bones	The food become tasteless	Negative	0	No
398	Njia nne	Tingi	Male	28	26-35	Secondary Education	Self-employed	Average	Less than 5	Muslim	yes	Plastic bag	No	Dry Area	<=2 Months	No	NA	Common salt	Local shops	Less or equal to 30 min	Expensive	Yes	Health officer	I don' know, I just buy	It improve health	Growth abnormality	Positive	19	Yes
399	Njia nne	Tingi	Female	30	26-35	Primary Education	Self-employed	Average	Less than 5	Muslim	yes	Container with Lid	No	Dry Area	<=2 Months	Yes	Not good for health	Rock salt	Open market	More than 30 min	Cheap	Yes	Nutritionist	I don' know, I just buy	It improve health	You will get diseases	Negative	0	No
400	Njia nne	Tingi	Female	35	26-35	Secondary Education	Self-employed	Average	Greater than 5	Muslim	yes	Container without Lid	No	Moist Area	<=2 Months	No	NA	Rock salt	Local shops	More than 30 min	Cheap	Yes	Health officer	I don' know, I just buy	It gives minerals to the body	You will get diseases	Negative	0	No
401	Njia nne	Tingi	Female	30	26-35	Primary Education	Merchant	Low	Greater than 5	Christian	yes	Plastic bag	No	Moist Area	<=2 Months	Yes	Does not stay long because it is in powder form	Rock salt	Salt farms	More than 30 min	Cheap	No	I don' get any infotmation	I don' know, I just buy	It gives minerals to the body	The food become tasteless	Negative	0	No
402	Njia nne	Tingi	Male	29	26-35	Illiterate	Peasant	Average	Greater than 5	Muslim	yes	Plastic bag	No	Near Fire	> 2 Months	Yes	Does not stay long because it is in powder form	Common salt	Salt farms	Less or equal to 30 min	Cheap	No	I don' get any infotmation	I don' know, I just buy	It improve bones	The food become tasteless	Negative	0	No
403	Njia nne	Tingi	Female	26	26-35	Primary Education	Self-employed	Average	Less than 5	Christian	yes	Plastic bag	No	Moist Area	> 2 Months	No	NA	Rock salt	Local shops	Less or equal to 30 min	Expensive	Yes	Seller	I don' know, I just buy	It improve health	You will get diseases	Positive	19.9	Yes
404	Njia nne	Tingi	Male	35	26-35	Secondary Education	Merchant	Average	Greater than 5	Muslim	yes	Container without Lid	No	Near Fire	> 2 Months	No	NA	Common salt	Local shops	More than 30 min	Cheap	Yes	Seller	I don' know, I just buy	It improve health	You will get diseases	Negative	0	No
405	Njia nne	Tingi	Male	26	26-35	Primary Education	Merchant	Low	Greater than 5	Christian	yes	Plastic bag	No	Moist Area	> 2 Months	No	NA	Rock salt	Local shops	Less or equal to 30 min	Cheap	Yes	Health officer	I don' know, I just buy	It improve health	You will get diseases	Negative	0	No
406	Njia nne	Tingi	Male	42	36-45	Primary Education	Merchant	Low	Greater than 5	Muslim	yes	Plastic bag	No	Dry Area	> 2 Months	No	NA	Rock salt	Local shops	More than 30 min	Cheap	Yes	Seller	I don' know, I just buy	It improve bones	You will get diseases	Negative	0	No
407	Mtandango	Tingi	Female	30	26-35	Primary Education	Self-employed	Low	Greater than 5	Muslim	yes	Container without Lid	No	Moist Area	> 2 Months	No	NA	Rock salt	Local shops	Less or equal to 30 min	Cheap	No	I don' get any infotmation	I don' know, I just buy	It improve health	The food become tasteless	Negative	0	No
408	Mtandango	Tingi	Female	35	26-35	Illiterate	Self-employed	Low	Greater than 5	Muslim	yes	Plastic bag	No	Moist Area	<=2 Months	No	NA	Rock salt	Local shops	More than 30 min	Cheap	No	I don' get any infotmation	I don' know, I just buy	It improve health	The food become tasteless	Negative	0	No
409	Mtandango	Tingi	Male	41	36-45	Secondary Education	Merchant	Low	Greater than 5	Muslim	yes	Plastic bag	No	Moist Area	<=2 Months	No	NA	Common salt	Local shops	More than 30 min	Cheap	Yes	Seller	I don' know, I just buy	It improve health	Growth abnormality	Negative	0	No
410	Mtandango	Tingi	Male	28	26-35	High Education	Peasant	Average	Less than 5	Christian	yes	Plastic bag	No	Moist Area	> 2 Months	Yes	Cause sterility for men and women	Common salt	Open market	Less or equal to 30 min	Cheap	Yes	Health officer	I don' know, I just buy	It improve health	You will get diseases	Negative	0	No
411	Mtandango	Tingi	Male	45	36-45	Illiterate	Self-employed	Low	Less than 5	Muslim	yes	Plastic bag	No	Dry Area	> 2 Months	No	NA	Common salt	Open market	More than 30 min	Cheap	Yes	Relatives	I don' know, I just buy	It improve health	You will get diseases	Negative	0	No
412	Mtandango	Tingi	Female	31	26-35	Illiterate	Self-employed	Low	Greater than 5	Muslim	yes	Container with Lid	No	Moist Area	<=2 Months	No	NA	Rock salt	Salt farms	More than 30 min	Cheap	No	I don' get any infotmation	I don' know, I just buy	It improve bones	The food become tasteless	Positive	4.3	No
413	Mtandango	Tingi	Female	29	26-35	Secondary Education	Merchant	Low	Greater than 5	Muslim	yes	Container with Lid	No	Dry Area	> 2 Months	No	NA	Common salt	Salt farms	More than 30 min	Cheap	No	I don' get any infotmation	I don' know, I just buy	It improve health	The food become tasteless	Negative	0	No
414	Mtandango	Tingi	Female	34	26-35	Primary Education	Peasant	Low	Greater than 5	Muslim	yes	Container without Lid	No	Dry Area	> 2 Months	No	NA	Common salt	Local shops	More than 30 min	Cheap	No	I don' get any infotmation	I don' know, I just buy	It gives minerals to the body	The food become tasteless	Negative	0	No
415	Mtandango	Tingi	Male	29	26-35	Primary Education	Self-employed	Low	Greater than 5	Muslim	yes	Container without Lid	No	Near Fire	<=2 Months	No	NA	Rock salt	Salt farms	Less or equal to 30 min	Cheap	No	I don' get any infotmation	I don' know, I just buy	It improve health	The food become tasteless	Negative	0	No
416	Mtandango	Tingi	Male	68	Above 45	Illiterate	Self-employed	Low	Greater than 5	Muslim	yes	Container without Lid	No	Moist Area	> 2 Months	Yes	Not good for health	Rock salt	Local shops	More than 30 min	Cheap	No	I don' get any infotmation	I don' know, I just buy	It improve bones	The food become tasteless	Negative	0	No
417	Mtandango	Tingi	Male	54	Above 45	Primary Education	Peasant	Low	Greater than 5	Christian	yes	Container without Lid	No	Moist Area	<=2 Months	No	NA	Common salt	Local shops	Less or equal to 30 min	Cheap	No	I don' get any infotmation	I don' know, I just buy	It improve health	The food become tasteless	Negative	0	No
418	Mtandango	Tingi	Female	28	26-35	Secondary Education	Merchant	Average	Greater than 5	Muslim	yes	Container with Lid	No	Dry Area	> 2 Months	No	NA	Common salt	Local shops	More than 30 min	Cheap	Yes	Relatives	I don' know, I just buy	It gives minerals to the body	You will get diseases	Positive	4.8	No
419	Mtandango	Tingi	Male	31	26-35	Secondary Education	Self-employed	Low	Greater than 5	Christian	yes	Container with Lid	No	Near Fire	<=2 Months	No	NA	Rock salt	Salt farms	More than 30 min	Cheap	Yes	Local radio	I don' know, I just buy	It improve bones	Growth abnormality	Negative	0	No
420	Mtandango	Tingi	Male	26	26-35	Primary Education	Self-employed	Low	Greater than 5	Muslim	yes	Container with Lid	No	Dry Area	> 2 Months	Yes	Cause sterility for men and women	Rock salt	Salt farms	More than 30 min	Cheap	No	I don' get any infotmation	I don' know, I just buy	It improve health	The food become tasteless	Negative	0	No
421	Mtandango	Tingi	Female	31	26-35	Primary Education	Peasant	Low	Greater than 5	Muslim	yes	Plastic bag	No	Dry Area	> 2 Months	No	NA	Common salt	Local shops	More than 30 min	Cheap	No	I don' get any infotmation	I don' know, I just buy	It improve health	The food become tasteless	Negative	0	No
422	Mtandango	Tingi	Female	35	26-35	Primary Education	Self-employed	Low	Greater than 5	Christian	yes	Plastic bag	No	Moist Area	> 2 Months	No	NA	Common salt	Local shops	Less or equal to 30 min	Cheap	Yes	Relatives	I don' know, I just buy	It improve bones	You will get diseases	Negative	0	No
423	Mtandango	Tingi	Male	19	18-25	Secondary Education	Self-employed	Low	Less than 5	Muslim	yes	Container with Lid	No	Moist Area	<=2 Months	No	NA	Common salt	Open market	Less or equal to 30 min	Cheap	Yes	Health officer	I don' know, I just buy	It improve health	You will get diseases	Negative	0	No
424	Mtandango	Tingi	Male	33	26-35	Primary Education	Peasant	Low	Greater than 5	Muslim	yes	Plastic bag	No	Moist Area	> 2 Months	Yes	Does not stay long because it is in powder form	Common salt	Local shops	Less or equal to 30 min	Cheap	No	I don' get any infotmation	I don' know, I just buy	It bring taste to the food	The food become tasteless	Negative	0	No
425	Mtandango	Tingi	Female	29	26-35	Primary Education	Peasant	Low	Greater than 5	Muslim	yes	Plastic bag	Yes	Dry Area	<=2 Months	Yes	Not good for health	Common salt	Open market	More than 30 min	Expensive	Yes	Seller	I don' know, I just buy	It improve health	Minerl and vitamin deficiency	Positive	20.8	Yes
426	Njia nne	Tingi	Male	60	Above 45	Illiterate	Self-employed	Low	Less than 5	Muslim	yes	Container without Lid	Yes	Dry Area	<=2 Months	No	NA	Rock salt	Local shops	Less or equal to 30 min	Cheap	Yes	Relatives	I don' know, I just buy	It gives minerals to the body	Minerl and vitamin deficiency	Positive	3.5	No
427	Njia nne	Tingi	Male	44	36-45	Primary Education	Peasant	Low	Less than 5	Muslim	yes	Plastic bag	Yes	Moist Area	> 2 Months	No	NA	Common salt	Local shops	More than 30 min	Cheap	No	I don' get any infotmation	I don' know, I just buy	It improve health	I Don't know	Negative	0	No
428	Njia nne	Tingi	Male	32	26-35	Secondary Education	Peasant	Low	Less than 5	Christian	yes	Plastic bag	Yes	Near Fire	<=2 Months	No	NA	Rock salt	Open market	More than 30 min	Cheap	No	I don' get any infotmation	I don' know, I just buy	It gives minerals to the body	The food become tasteless	Negative	0	No
429	Njia nne	Tingi	Female	40	36-45	Illiterate	Self-employed	Low	Less than 5	Christian	yes	Plastic bag	No	Dry Area	> 2 Months	No	NA	Common salt	Local shops	More than 30 min	Cheap	Yes	Health officer	I don' know, I just buy	It improve health	You will get diseases	Negative	0	No
430	Njia nne	Tingi	Male	45	36-45	Secondary Education	Self-employed	Low	Less than 5	Muslim	yes	Plastic bag	No	Dry Area	<=2 Months	Yes	Not good for health	Rock salt	Salt farms	More than 30 min	Cheap	Yes	Health officer	I don' know, I just buy	It improve health	You will get diseases	Positive	3.8	No
431	Njia nne	Tingi	Female	51	Above 45	Primary Education	Merchant	Average	Less than 5	Muslim	yes	Plastic bag	Yes	Dry Area	> 2 Months	No	NA	Rock salt	Open market	More than 30 min	Cheap	No	I don' get any infotmation	I don' know, I just buy	It improve bones	The food become tasteless	Negative	0	No
432	Njia nne	Tingi	Male	35	26-35	Secondary Education	Merchant	Average	Greater than 5	Muslim	yes	Plastic bag	No	Moist Area	> 2 Months	No	NA	Rock salt	Local shops	More than 30 min	Cheap	No	I don' get any infotmation	I don' know, I just buy	It improve health	The food become tasteless	Negative	0	No
433	Njia nne	Tingi	Male	29	26-35	Secondary Education	Self-employed	Average	Less than 5	Muslim	yes	Plastic bag	No	Dry Area	> 2 Months	No	NA	Common salt	Open market	Less or equal to 30 min	Expensive	Yes	Relatives	I don' know, I just buy	It gives minerals to the body	Minerl and vitamin deficiency	Positive	18.7	Yes
434	Njia nne	Tingi	Male	39	36-45	Illiterate	Peasant	Low	Less than 5	Christian	yes	Container without Lid	Yes	Dry Area	<=2 Months	No	NA	Rock salt	Local shops	More than 30 min	Cheap	No	I don' get any infotmation	I don' know, I just buy	It improve bones	The food become tasteless	Negative	0	No
435	Njia nne	Tingi	Male	34	26-35	Primary Education	Peasant	Low	Less than 5	Muslim	yes	Plastic bag	Yes	Moist Area	<=2 Months	No	NA	Rock salt	Salt farms	More than 30 min	Cheap	No	I don' get any infotmation	I don' know, I just buy	It improve health	The food become tasteless	Negative	0	No
				9.00752
